# Supplementary material for: Investigation of the mechanism of the anti-cancer effects of Astragalus propinquus Schischkin and Pinellia pedatisecta Schott (A&P) on melanoma via network pharmacology and experimental verification
Source: Front Pharmacol. 2022 Aug 12;13:895738. doi: 10.3389/fphar.2022.895738 (PMC9411814; doi:10.3389/fphar.2022.895738)
Supplement: Supplementary file 1 [file Table3.XLSX]

## Sheet: Sheet1
Supplementary Table S3 ▏Detailed information of A&P-related Targets
Molecule ID	Molecule name	Target	Common name	Uniprot ID
MOL000098	Quercetin	NADPH oxidase 4	NOX4	Q9NPH5
MOL000098	Quercetin	Vasopressin V2 receptor	AVPR2	P30518
MOL000098	Quercetin	Aldose reductase	AKR1B1	P15121
MOL000098	Quercetin	Xanthine dehydrogenase	XDH	P47989
MOL000098	Quercetin	Monoamine oxidase A	MAOA	P21397
MOL000098	Quercetin	Insulin-like growth factor I receptor	IGF1R	P08069
MOL000098	Quercetin	Tyrosine-protein kinase receptor FLT3	FLT3	P36888
MOL000098	Quercetin	Cytochrome P450 19A1	CYP19A1	P11511
MOL000098	Quercetin	Epidermal growth factor receptor erbB1	EGFR	P00533
MOL000098	Quercetin	Thrombin	F2	P00734
MOL000098	Quercetin	Carbonic anhydrase II	CA2	P00918
MOL000098	Quercetin	Serine/threonine-protein kinase PIM1	PIM1	P11309
MOL000098	Quercetin	Arachidonate 5-lipoxygenase	ALOX5	P09917
MOL000098	Quercetin	Serine/threonine-protein kinase Aurora-B	AURKB	Q96GD4
MOL000098	Quercetin	Dopamine D4 receptor	DRD4	P21917
MOL000098	Quercetin	Adenosine A1 receptor (by homology)	ADORA1	P30542
MOL000098	Quercetin	Carbonic anhydrase VII	CA7	P43166
MOL000098	Quercetin	Glyoxalase I	GLO1	Q04760
MOL000098	Quercetin	Myeloperoxidase	MPO	P05164
MOL000098	Quercetin	PI3-kinase p85-alpha subunit	PIK3R1	P27986
MOL000098	Quercetin	Adenosine A2a receptor (by homology)	ADORA2A	P29274
MOL000098	Quercetin	Death-associated protein kinase 1	DAPK1	P53355
MOL000098	Quercetin	Liver glycogen phosphorylase	PYGL	P06737
MOL000098	Quercetin	Carbonic anhydrase I	CA1	P00915
MOL000098	Quercetin	Glycogen synthase kinase-3 beta	GSK3B	P49841
MOL000098	Quercetin	Tyrosine-protein kinase SRC	SRC	P12931
MOL000098	Quercetin	Focal adhesion kinase 1	PTK2	Q05397
MOL000098	Quercetin	Estradiol 17-beta-dehydrogenase 2	HSD17B2	P37059
MOL000098	Quercetin	Vascular endothelial growth factor receptor 2	KDR	P35968
MOL000098	Quercetin	Matrix metalloproteinase 13	MMP13	P45452
MOL000098	Quercetin	Matrix metalloproteinase 3	MMP3	P08254
MOL000098	Quercetin	Carbonic anhydrase III	CA3	P07451
MOL000098	Quercetin	Arachidonate 15-lipoxygenase	ALOX15	P16050
MOL000098	Quercetin	Multidrug resistance-associated protein 1	ABCC1	P33527
MOL000098	Quercetin	Serine/threonine-protein kinase PLK1	PLK1	P53350
MOL000098	Quercetin	Carbonic anhydrase VI	CA6	P23280
MOL000098	Quercetin	Cyclin-dependent kinase 1	CDK1	P06493
MOL000098	Quercetin	Matrix metalloproteinase 9	MMP9	P14780
MOL000098	Quercetin	Carbonic anhydrase XII	CA12	O43570
MOL000098	Quercetin	Matrix metalloproteinase 2	MMP2	P08253
MOL000098	Quercetin	Protein kinase N1	PKN1	Q16512
MOL000098	Quercetin	Carbonic anhydrase XIV	CA14	Q9ULX7
MOL000098	Quercetin	Carbonic anhydrase IX	CA9	Q16790
MOL000098	Quercetin	Casein kinase II alpha	CSNK2A1	P68400
MOL000098	Quercetin	Arachidonate 12-lipoxygenase	ALOX12	P18054
MOL000098	Quercetin	Hepatocyte growth factor receptor	MET	P08581
MOL000098	Quercetin	Carbonic anhydrase IV	CA4	P22748
MOL000098	Quercetin	Serine/threonine-protein kinase NEK2	NEK2	P51955
MOL000098	Quercetin	Interleukin-8 receptor A	CXCR1	P25024
MOL000098	Quercetin	CaM kinase II beta	CAMK2B	Q13554
MOL000098	Quercetin	ALK tyrosine kinase receptor	ALK	Q9UM73
MOL000098	Quercetin	Serine/threonine-protein kinase AKT	AKT1	P31749
MOL000098	Quercetin	P-glycoprotein 1	ABCB1	P08183
MOL000098	Quercetin	Serine/threonine-protein kinase NEK6	NEK6	Q9HC98
MOL000098	Quercetin	Phospholipase A2 group 1B	PLA2G1B	P04054
MOL000098	Quercetin	Carbonic anhydrase VA	CA5A	P35218
MOL000098	Quercetin	Beta-secretase 1	BACE1	P56817
MOL000098	Quercetin	Cytochrome P450 1B1	CYP1B1	Q16678
MOL000098	Quercetin	Tyrosine-protein kinase receptor UFO	AXL	P30530
MOL000098	Quercetin	ATP-binding cassette sub-family G member 2	ABCG2	Q9UNQ0
MOL000098	Quercetin	NUAK family SNF1-like kinase 1	NUAK1	O60285
MOL000098	Quercetin	Aldo-keto reductase family 1 member C2 (by homology)	AKR1C2	P52895
MOL000098	Quercetin	Aldo-keto reductase family 1 member C1 (by homology)	AKR1C1	Q04828
MOL000098	Quercetin	Aldo-keto-reductase family 1 member C3 (by homology)	AKR1C3	P42330
MOL000098	Quercetin	Aldo-keto reductase family 1 member C4 (by homology)	AKR1C4	P17516
MOL000098	Quercetin	Carbonic anhydrase XIII (by homology)	CA13	Q8N1Q1
MOL000098	Quercetin	Aldehyde reductase (by homology)	AKR1A1	P14550
MOL000098	Quercetin	G-protein coupled receptor 35	GPR35	Q9HC97
MOL000098	Quercetin	Tyrosine-protein kinase SYK	SYK	P43405
MOL000098	Quercetin	Microtubule-associated protein tau	MAPT	P10636
MOL000098	Quercetin	Lysine-specific demethylase 4D-like	KDM4E	B2RXH2
MOL000098	Quercetin	DNA topoisomerase II alpha	TOP2A	P11388
MOL000098	Quercetin	Insulin receptor	INSR	P06213
MOL000098	Quercetin	Acetylcholinesterase	ACHE	P22303
MOL000098	Quercetin	Myosin light chain kinase, smooth muscle	MYLK	Q15746
MOL000098	Quercetin	PI3-kinase p110-gamma subunit	PIK3CG	P48736
MOL000098	Quercetin	DNA-(apurinic or apyrimidinic site) lyase	APEX1	P27695
MOL000098	Quercetin	Cyclin-dependent kinase 5/CDK5 activator 1	CDK5R1 CDK5	Q15078 Q00535
MOL000098	Quercetin	Cyclin-dependent kinase 1/cyclin B	CCNB3 CDK1 CCNB1 CCNB2	Q8WWL7 P06493 P14635 O95067
MOL000098	Quercetin	Arginase-1 (by homology)	ARG1	P05089
MOL000098	Quercetin	Receptor-type tyrosine-protein phosphatase S	PTPRS	Q13332
MOL000098	Quercetin	Estrogen receptor beta	ESR2	Q92731
MOL000098	Quercetin	DNA-3-methyladenine glycosylase	MPG	P29372
MOL000098	Quercetin	Solute carrier family 22 member 12	SLC22A12	Q96S37
MOL000098	Quercetin	Cyclin-dependent kinase 6	CDK6	Q00534
MOL000098	Quercetin	Cyclin-dependent kinase 2	CDK2	P24941
MOL000098	Quercetin	Tyrosinase	TYR	P14679
MOL000098	Quercetin	Estradiol 17-beta-dehydrogenase 1	HSD17B1	P14061
MOL000098	Quercetin	Aryl hydrocarbon receptor	AHR	P35869
MOL000098	Quercetin	Estrogen-related receptor alpha	ESRRA	P11474
MOL000098	Quercetin	Beta amyloid A4 protein	APP	P05067
MOL000098	Quercetin	Poly [ADP-ribose] polymerase-1	PARP1	P09874
MOL000098	Quercetin	Transthyretin	TTR	P02766
MOL000098	Quercetin	Matrix metalloproteinase 12	MMP12	P39900
MOL000098	Quercetin	Lymphocyte differentiation antigen CD38	CD38	P28907
MOL000098	Quercetin	Aldo-keto reductase family 1 member B10	AKR1B10	O60218
MOL000098	Quercetin	Tankyrase-2	TNKS2	Q9H2K2
MOL000098	Quercetin	Tankyrase-1	TNKS	O95271
MOL000098	Quercetin	DNA topoisomerase I (by homology)	TOP1	P11387
MOL000098	Quercetin	Telomerase reverse transcriptase	TERT	O14746
MOL000296	Hederagenin	CD81 antigen	CD81	P60033
MOL000296	Hederagenin	Protein-tyrosine phosphatase 1B	PTPN1	P18031
MOL000296	Hederagenin	11-beta-hydroxysteroid dehydrogenase 1	HSD11B1	P28845
MOL000296	Hederagenin	DNA polymerase beta	POLB	P06746
MOL000296	Hederagenin	Dual specificity phosphatase Cdc25B	CDC25B	P30305
MOL000296	Hederagenin	Nuclear receptor ROR-gamma	RORC	P51449
MOL000296	Hederagenin	Receptor-type tyrosine-protein phosphatase F (LAR)	PTPRF	P10586
MOL000296	Hederagenin	T-cell protein-tyrosine phosphatase	PTPN2	P17706
MOL000296	Hederagenin	Low molecular weight phosphotyrosine protein phosphatase	ACP1	P24666
MOL000296	Hederagenin	Aldo-keto reductase family 1 member B10	AKR1B10	O60218
MOL000296	Hederagenin	Phospholipase A2 group 1B	PLA2G1B	P04054
MOL000296	Hederagenin	Phosphodiesterase 4D	PDE4D	Q08499
MOL000296	Hederagenin	Prostaglandin E synthase	PTGES	O14684
MOL000296	Hederagenin	Nitric oxide synthase, inducible	NOS2	P35228
MOL000296	Hederagenin	Fatty acid-binding protein, liver	FABP1	P07148
MOL000296	Hederagenin	Telomerase reverse transcriptase	TERT	O14746
MOL000296	Hederagenin	Acyl-CoA desaturase	SCD	O00767
MOL000296	Hederagenin	Prolyl endopeptidase	PREP	P48147
MOL000296	Hederagenin	Protein-tyrosine phosphatase 1C	PTPN6	P29350
MOL000296	Hederagenin	Peroxisome proliferator-activated receptor gamma	PPARG	P37231
MOL000296	Hederagenin	Leukotriene B4 receptor 1	LTB4R	Q15722
MOL000296	Hederagenin	Dual specificity phosphatase Cdc25A	CDC25A	P30304
MOL000296	Hederagenin	Protein farnesyltransferase	FNTA FNTB	P49354 P49356
MOL000296	Hederagenin	Cytochrome P450 19A1	CYP19A1	P11511
MOL000296	Hederagenin	Arachidonate 5-lipoxygenase	ALOX5	P09917
MOL000296	Hederagenin	Peroxisome proliferator-activated receptor alpha	PPARA	Q07869
MOL000296	Hederagenin	Peroxisome proliferator-activated receptor delta	PPARD	Q03181
MOL000296	Hederagenin	Androgen Receptor	AR	P10275
MOL000296	Hederagenin	Cyclooxygenase-2	PTGS2	P35354
MOL000296	Hederagenin	Mineralocorticoid receptor	NR3C2	P08235
MOL000296	Hederagenin	11-beta-hydroxysteroid dehydrogenase 2	HSD11B2	P80365
MOL000296	Hederagenin	Anandamide amidohydrolase	FAAH	O00519
MOL000296	Hederagenin	Corticosteroid binding globulin	SERPINA6	P08185
MOL000296	Hederagenin	Testis-specific androgen-binding protein	SHBG	P04278
MOL000296	Hederagenin	Glucose-6-phosphate 1-dehydrogenase	G6PD	P11413
MOL000296	Hederagenin	Cytochrome P450 51 (by homology)	CYP51A1	Q16850
MOL000296	Hederagenin	Estrogen receptor beta	ESR2	Q92731
MOL000296	Hederagenin	Carboxylesterase 2	CES2	O00748
MOL000296	Hederagenin	Cyclooxygenase-1	PTGS1	P23219
MOL000296	Hederagenin	Free fatty acid receptor 1	FFAR1	O14842
MOL000296	Hederagenin	Fatty acid binding protein adipocyte	FABP4	P15090
MOL000296	Hederagenin	Fatty acid binding protein muscle	FABP3	P05413
MOL000296	Hederagenin	Fatty acid binding protein epidermal	FABP5	Q01469
MOL000296	Hederagenin	Protein-tyrosine phosphatase 2C	PTPN11	Q06124
MOL000296	Hederagenin	Niemann-Pick C1-like protein 1	NPC1L1	Q9UHC9
MOL000296	Hederagenin	Sigma opioid receptor	SIGMAR1	Q99720
MOL000296	Hederagenin	Cytochrome P450 17A1	CYP17A1	P05093
MOL000296	Hederagenin	Glucocorticoid receptor	NR3C1	P04150
MOL000296	Hederagenin	HMG-CoA reductase	HMGCR	P04035
MOL000296	Hederagenin	Dopamine transporter	SLC6A3	Q01959
MOL000296	Hederagenin	Adenosine A3 receptor	ADORA3	P0DMS8
MOL000296	Hederagenin	Prostanoid EP2 receptor (by homology)	PTGER2	P43116
MOL000296	Hederagenin	Steroid 5-alpha-reductase 2	SRD5A2	P31213
MOL000296	Hederagenin	Protein kinase C eta	PRKCH	P24723
MOL000296	Hederagenin	Progesterone receptor	PGR	P06401
MOL000296	Hederagenin	Serotonin transporter	SLC6A4	P31645
MOL000296	Hederagenin	LXR-alpha	NR1H3	Q13133
MOL000296	Hederagenin	DNA topoisomerase I	TOP1	P11387
MOL000296	Hederagenin	G protein-coupled receptor 44	PTGDR2	Q9Y5Y4
MOL000296	Hederagenin	Prostanoid EP4 receptor	PTGER4	P35408
MOL000296	Hederagenin	AMP deaminase 2	AMPD2	Q01433
MOL000296	Hederagenin	G-protein coupled bile acid receptor 1	GPBAR1	Q8TDU6
MOL000296	Hederagenin	Glutamate receptor ionotropic kainate 1	GRIK1	P39086
MOL000296	Hederagenin	Muscarinic acetylcholine receptor M2	CHRM2	P08172
MOL000296	Hederagenin	Norepinephrine transporter	SLC6A2	P23975
MOL000296	Hederagenin	Glutamate receptor ionotropic kainate 2	GRIK2	Q13002
MOL000296	Hederagenin	Bile acid receptor FXR	NR1H4	Q96RI1
MOL000296	Hederagenin	Butyrylcholinesterase	BCHE	P06276
MOL000296	Hederagenin	5-lipoxygenase activating protein	ALOX5AP	P20292
MOL000296	Hederagenin	Type-1 angiotensin II receptor	AGTR1	P30556
MOL000296	Hederagenin	Interleukin-6	IL6	P05231
MOL000296	Hederagenin	Glutamine synthetase	GLUL	P15104
MOL000296	Hederagenin	Nuclear receptor ROR-alpha	RORA	P35398
MOL000296	Hederagenin	Prostanoid IP receptor	PTGIR	P43119
MOL000296	Hederagenin	p53-binding protein Mdm-2	MDM2	Q00987
MOL000296	Hederagenin	Matrix metalloproteinase 3	MMP3	P08254
MOL000296	Hederagenin	Matrix metalloproteinase 1	MMP1	P03956
MOL000296	Hederagenin	Matrix metalloproteinase 2	MMP2	P08253
MOL000296	Hederagenin	Beta-secretase 1	BACE1	P56817
MOL000296	Hederagenin	Endothelin receptor ET-B	EDNRB	P24530
MOL000296	Hederagenin	Endothelin receptor ET-A	EDNRA	P25101
MOL000296	Hederagenin	SUMO-activating enzyme	SAE1 UBA2	Q9UBE0 Q9UBT2
MOL000296	Hederagenin	Estrogen receptor alpha	ESR1	P03372
MOL000296	Hederagenin	MAP kinase ERK1	MAPK3	P27361
MOL000296	Hederagenin	Nuclear receptor subfamily 1 group I member 3 (by homology)	NR1I3	Q14994
MOL000296	Hederagenin	Acyl coenzyme A:cholesterol acyltransferase	CES1	P23141
MOL000296	Hederagenin	Prostanoid EP1 receptor (by homology)	PTGER1	P34995
MOL000296	Hederagenin	DNA polymerase alpha subunit	POLA1	P09884
MOL000296	Hederagenin	Solute carrier family 22 member 6 (by homology)	SLC22A6	Q4U2R8
MOL000296	Hederagenin	Heat shock factor protein 1	HSF1	Q00613
MOL000296	Hederagenin	Acetylcholinesterase	ACHE	P22303
MOL000296	Hederagenin	Vanilloid receptor	TRPV1	Q8NER1
MOL000296	Hederagenin	Matrix metalloproteinase 13	MMP13	P45452
MOL000296	Hederagenin	Integrin alpha-4/beta-1	ITGB1 ITGA4	P05556 P13612
MOL000296	Hederagenin	Ubiquitin-like domain-containing CTD phosphatase 1	UBLCP1	Q8WVY7
MOL000296	Hederagenin	Ileal bile acid transporter	SLC10A2	Q12908
MOL000296	Hederagenin	Bile acid transporter	SLC10A1	Q14973
MOL000296	Hederagenin	Prostanoid DP receptor	PTGDR	Q13258
MOL000296	Hederagenin	Neprilysin (by homology)	MME	P08473
MOL000296	Hederagenin	Sphingosine 1-phosphate receptor Edg-5	S1PR2	O95136
MOL000354	Isorhamnetin	Xanthine dehydrogenase	XDH	P47989
MOL000354	Isorhamnetin	Carbonic anhydrase II	CA2	P00918
MOL000354	Isorhamnetin	Carbonic anhydrase VII	CA7	P43166
MOL000354	Isorhamnetin	Carbonic anhydrase XII	CA12	O43570
MOL000354	Isorhamnetin	Carbonic anhydrase IV	CA4	P22748
MOL000354	Isorhamnetin	Cytochrome P450 1B1	CYP1B1	Q16678
MOL000354	Isorhamnetin	Multidrug resistance-associated protein 1	ABCC1	P33527
MOL000354	Isorhamnetin	NADPH oxidase 4	NOX4	Q9NPH5
MOL000354	Isorhamnetin	Aldose reductase	AKR1B1	P15121
MOL000354	Isorhamnetin	ATP-binding cassette sub-family G member 2	ABCG2	Q9UNQ0
MOL000354	Isorhamnetin	Insulin-like growth factor I receptor	IGF1R	P08069
MOL000354	Isorhamnetin	Epidermal growth factor receptor erbB1	EGFR	P00533
MOL000354	Isorhamnetin	Acetylcholinesterase	ACHE	P22303
MOL000354	Isorhamnetin	Arachidonate 15-lipoxygenase	ALOX15	P16050
MOL000354	Isorhamnetin	Arachidonate 12-lipoxygenase	ALOX12	P18054
MOL000354	Isorhamnetin	Vasopressin V2 receptor	AVPR2	P30518
MOL000354	Isorhamnetin	Monoamine oxidase A	MAOA	P21397
MOL000354	Isorhamnetin	Tyrosine-protein kinase receptor FLT3	FLT3	P36888
MOL000354	Isorhamnetin	Cytochrome P450 19A1	CYP19A1	P11511
MOL000354	Isorhamnetin	Thrombin	F2	P00734
MOL000354	Isorhamnetin	Serine/threonine-protein kinase PIM1	PIM1	P11309
MOL000354	Isorhamnetin	Arachidonate 5-lipoxygenase	ALOX5	P09917
MOL000354	Isorhamnetin	Serine/threonine-protein kinase Aurora-B	AURKB	Q96GD4
MOL000354	Isorhamnetin	Dopamine D4 receptor	DRD4	P21917
MOL000354	Isorhamnetin	Adenosine A1 receptor (by homology)	ADORA1	P30542
MOL000354	Isorhamnetin	Glyoxalase I	GLO1	Q04760
MOL000354	Isorhamnetin	Myeloperoxidase	MPO	P05164
MOL000354	Isorhamnetin	PI3-kinase p85-alpha subunit	PIK3R1	P27986
MOL000354	Isorhamnetin	Adenosine A2a receptor (by homology)	ADORA2A	P29274
MOL000354	Isorhamnetin	Death-associated protein kinase 1	DAPK1	P53355
MOL000354	Isorhamnetin	Liver glycogen phosphorylase	PYGL	P06737
MOL000354	Isorhamnetin	Carbonic anhydrase I	CA1	P00915
MOL000354	Isorhamnetin	Glycogen synthase kinase-3 beta	GSK3B	P49841
MOL000354	Isorhamnetin	Tyrosine-protein kinase SRC	SRC	P12931
MOL000354	Isorhamnetin	Focal adhesion kinase 1	PTK2	Q05397
MOL000354	Isorhamnetin	Estradiol 17-beta-dehydrogenase 2	HSD17B2	P37059
MOL000354	Isorhamnetin	Vascular endothelial growth factor receptor 2	KDR	P35968
MOL000354	Isorhamnetin	Matrix metalloproteinase 13	MMP13	P45452
MOL000354	Isorhamnetin	Matrix metalloproteinase 3	MMP3	P08254
MOL000354	Isorhamnetin	Carbonic anhydrase III	CA3	P07451
MOL000354	Isorhamnetin	Serine/threonine-protein kinase PLK1	PLK1	P53350
MOL000354	Isorhamnetin	Carbonic anhydrase VI	CA6	P23280
MOL000354	Isorhamnetin	Cyclin-dependent kinase 1	CDK1	P06493
MOL000354	Isorhamnetin	Matrix metalloproteinase 9	MMP9	P14780
MOL000354	Isorhamnetin	Matrix metalloproteinase 2	MMP2	P08253
MOL000354	Isorhamnetin	Protein kinase N1	PKN1	Q16512
MOL000354	Isorhamnetin	Carbonic anhydrase XIV	CA14	Q9ULX7
MOL000354	Isorhamnetin	Carbonic anhydrase IX	CA9	Q16790
MOL000354	Isorhamnetin	Casein kinase II alpha	CSNK2A1	P68400
MOL000354	Isorhamnetin	Hepatocyte growth factor receptor	MET	P08581
MOL000354	Isorhamnetin	Serine/threonine-protein kinase NEK2	NEK2	P51955
MOL000354	Isorhamnetin	Interleukin-8 receptor A	CXCR1	P25024
MOL000354	Isorhamnetin	CaM kinase II beta	CAMK2B	Q13554
MOL000354	Isorhamnetin	ALK tyrosine kinase receptor	ALK	Q9UM73
MOL000354	Isorhamnetin	Serine/threonine-protein kinase AKT	AKT1	P31749
MOL000354	Isorhamnetin	P-glycoprotein 1	ABCB1	P08183
MOL000354	Isorhamnetin	Serine/threonine-protein kinase NEK6	NEK6	Q9HC98
MOL000354	Isorhamnetin	Phospholipase A2 group 1B	PLA2G1B	P04054
MOL000354	Isorhamnetin	Carbonic anhydrase VA	CA5A	P35218
MOL000354	Isorhamnetin	Beta-secretase 1	BACE1	P56817
MOL000354	Isorhamnetin	Tyrosine-protein kinase receptor UFO	AXL	P30530
MOL000354	Isorhamnetin	NUAK family SNF1-like kinase 1	NUAK1	O60285
MOL000354	Isorhamnetin	Aldo-keto reductase family 1 member C2 (by homology)	AKR1C2	P52895
MOL000354	Isorhamnetin	Aldo-keto reductase family 1 member C1 (by homology)	AKR1C1	Q04828
MOL000354	Isorhamnetin	Aldo-keto-reductase family 1 member C3 (by homology)	AKR1C3	P42330
MOL000354	Isorhamnetin	Aldo-keto reductase family 1 member C4 (by homology)	AKR1C4	P17516
MOL000354	Isorhamnetin	Carbonic anhydrase XIII (by homology)	CA13	Q8N1Q1
MOL000354	Isorhamnetin	Aldehyde reductase (by homology)	AKR1A1	P14550
MOL000354	Isorhamnetin	G-protein coupled receptor 35	GPR35	Q9HC97
MOL000354	Isorhamnetin	Microtubule-associated protein tau	MAPT	P10636
MOL000354	Isorhamnetin	Lysine-specific demethylase 4D-like	KDM4E	B2RXH2
MOL000354	Isorhamnetin	DNA topoisomerase II alpha	TOP2A	P11388
MOL000354	Isorhamnetin	Insulin receptor	INSR	P06213
MOL000354	Isorhamnetin	Myosin light chain kinase, smooth muscle	MYLK	Q15746
MOL000354	Isorhamnetin	Tyrosine-protein kinase SYK	SYK	P43405
MOL000354	Isorhamnetin	PI3-kinase p110-gamma subunit	PIK3CG	P48736
MOL000354	Isorhamnetin	DNA-(apurinic or apyrimidinic site) lyase	APEX1	P27695
MOL000354	Isorhamnetin	Cyclin-dependent kinase 5/CDK5 activator 1	CDK5R1 CDK5	Q15078 Q00535
MOL000354	Isorhamnetin	Cyclin-dependent kinase 1/cyclin B	CCNB3 CDK1 CCNB1 CCNB2	Q8WWL7 P06493 P14635 O95067
MOL000354	Isorhamnetin	Cyclin-dependent kinase 6	CDK6	Q00534
MOL000354	Isorhamnetin	Cyclin-dependent kinase 2	CDK2	P24941
MOL000354	Isorhamnetin	Arginase-1 (by homology)	ARG1	P05089
MOL000354	Isorhamnetin	Beta amyloid A4 protein	APP	P05067
MOL000354	Isorhamnetin	Induced myeloid leukemia cell differentiation protein Mcl-1	MCL1	Q07820
MOL000354	Isorhamnetin	Telomerase reverse transcriptase	TERT	O14746
MOL000354	Isorhamnetin	Tyrosinase	TYR	P14679
MOL000354	Isorhamnetin	Estradiol 17-beta-dehydrogenase 1	HSD17B1	P14061
MOL000354	Isorhamnetin	Aryl hydrocarbon receptor	AHR	P35869
MOL000354	Isorhamnetin	Estrogen-related receptor alpha	ESRRA	P11474
MOL000354	Isorhamnetin	Receptor-type tyrosine-protein phosphatase S	PTPRS	Q13332
MOL000354	Isorhamnetin	Plasminogen	PLG	P00747
MOL000354	Isorhamnetin	Estrogen receptor beta	ESR2	Q92731
MOL000354	Isorhamnetin	DNA-3-methyladenine glycosylase	MPG	P29372
MOL000354	Isorhamnetin	Solute carrier family 22 member 12	SLC22A12	Q96S37
MOL000354	Isorhamnetin	Poly [ADP-ribose] polymerase-1	PARP1	P09874
MOL000354	Isorhamnetin	Transthyretin	TTR	P02766
MOL000354	Isorhamnetin	Matrix metalloproteinase 12	MMP12	P39900
MOL000354	Isorhamnetin	Lymphocyte differentiation antigen CD38	CD38	P28907
MOL000354	Isorhamnetin	Aldo-keto reductase family 1 member B10	AKR1B10	O60218
MOL000354	Isorhamnetin	Tankyrase-2	TNKS2	Q9H2K2
MOL000387	Bifendate	Glycogen synthase kinase-3 beta	GSK3B	P49841
MOL000387	Bifendate	Tyrosine-protein kinase SYK	SYK	P43405
MOL000387	Bifendate	Epidermal growth factor receptor erbB1	EGFR	P00533
MOL000387	Bifendate	Oxytocin receptor	OXTR	P30559
MOL000387	Bifendate	Tyrosine-protein kinase JAK3	JAK3	P52333
MOL000387	Bifendate	Focal adhesion kinase 1	PTK2	Q05397
MOL000387	Bifendate	Thrombin	F2	P00734
MOL000387	Bifendate	ATP-binding cassette sub-family G member 2	ABCG2	Q9UNQ0
MOL000387	Bifendate	Vasopressin V2 receptor	AVPR2	P30518
MOL000387	Bifendate	Vasopressin V1a receptor	AVPR1A	P37288
MOL000387	Bifendate	Chymase	CMA1	P23946
MOL000387	Bifendate	Cathepsin G	CTSG	P08311
MOL000387	Bifendate	Proto-oncogene c-JUN	JUN	P05412
MOL000387	Bifendate	Heat shock protein HSP 90-beta	HSP90AB1	P08238
MOL000387	Bifendate	Phosphodiesterase 8B	PDE8B	O95263
MOL000387	Bifendate	PI3-kinase p110-gamma subunit	PIK3CG	P48736
MOL000387	Bifendate	PI3-kinase p110-alpha subunit	PIK3CA	P42336
MOL000387	Bifendate	Metabotropic glutamate receptor 5 (by homology)	GRM5	P41594
MOL000387	Bifendate	Matrix metalloproteinase 13	MMP13	P45452
MOL000387	Bifendate	Matrix metalloproteinase 3	MMP3	P08254
MOL000387	Bifendate	Matrix metalloproteinase 9	MMP9	P14780
MOL000387	Bifendate	Matrix metalloproteinase 2	MMP2	P08253
MOL000387	Bifendate	Serine-protein kinase ATM	ATM	Q13315
MOL000387	Bifendate	Bromodomain-containing protein 4	BRD4	O60885
MOL000387	Bifendate	Tyrosine-protein kinase receptor FLT3	FLT3	P36888
MOL000387	Bifendate	c-Jun N-terminal kinase 3	MAPK10	P53779
MOL000387	Bifendate	Vascular endothelial growth factor receptor 2	KDR	P35968
MOL000387	Bifendate	Glycogen synthase kinase-3 alpha	GSK3A	P49840
MOL000387	Bifendate	Tyrosine-protein kinase JAK2	JAK2	O60674
MOL000387	Bifendate	Cyclin-dependent kinase 2	CDK2	P24941
MOL000387	Bifendate	Interleukin-1 receptor-associated kinase 4	IRAK4	Q9NWZ3
MOL000387	Bifendate	Histone-lysine N-methyltransferase SETD7	SETD7	Q8WTS6
MOL000387	Bifendate	Cyclin-dependent kinase 5/CDK5 activator 1	CDK5R1 CDK5	Q15078 Q00535
MOL000387	Bifendate	Protein farnesyltransferase	FNTA FNTB	P49354 P49356
MOL000387	Bifendate	Platelet-derived growth factor receptor beta	PDGFRB	P09619
MOL000387	Bifendate	Tyrosine-protein kinase JAK1	JAK1	P23458
MOL000387	Bifendate	Tyrosine-protein kinase TYK2	TYK2	P29597
MOL000387	Bifendate	Ribosomal protein S6 kinase (P70S6K)	RPS6KB2 RPS6KB1	Q9UBS0 P23443
MOL000387	Bifendate	c-Jun N-terminal kinase 1	MAPK8	P45983
MOL000387	Bifendate	Kallikrein 7	KLK7	P49862
MOL000387	Bifendate	MAP kinase ERK2	MAPK1	P28482
MOL000387	Bifendate	c-Jun N-terminal kinase 2	MAPK9	P45984
MOL000387	Bifendate	Kallikrein 5	KLK5	Q9Y337
MOL000387	Bifendate	Serine/threonine-protein kinase D2	PRKD2	Q9BZL6
MOL000387	Bifendate	3-phosphoinositide dependent protein kinase-1	PDPK1	O15530
MOL000387	Bifendate	1-acylglycerol-3-phosphate O-acyltransferase beta	AGPAT2	O15120
MOL000387	Bifendate	Cathepsin S	CTSS	P25774
MOL000387	Bifendate	Serine/threonine-protein kinase Chk1	CHEK1	O14757
MOL000387	Bifendate	Toll-like receptor 4 (by homology)	TLR4	O00206
MOL000387	Bifendate	Serine/threonine-protein kinase mTOR	MTOR	P42345
MOL000387	Bifendate	Adenosine A3 receptor	ADORA3	P0DMS8
MOL000387	Bifendate	Tyrosine-protein kinase LCK	LCK	P06239
MOL000387	Bifendate	Tyrosine-protein kinase ZAP-70	ZAP70	P43403
MOL000387	Bifendate	Kininogen-1	KNG1	P01042
MOL000387	Bifendate	Quinone reductase 2	NQO2	P16083
MOL000387	Bifendate	ALK tyrosine kinase receptor	ALK	Q9UM73
MOL000387	Bifendate	Serine/threonine-protein kinase Aurora-B	AURKB	Q96GD4
MOL000387	Bifendate	Serotonin 2a (5-HT2a) receptor	HTR2A	P28223
MOL000387	Bifendate	Cyclin-dependent kinase 7	CDK7	P50613
MOL000387	Bifendate	Cyclin-dependent kinase 1	CDK1	P06493
MOL000387	Bifendate	Cyclin-dependent kinase 9	CDK9	P50750
MOL000387	Bifendate	Cyclin-dependent kinase 4	CDK4	P11802
MOL000387	Bifendate	Heat shock protein HSP 90-alpha (by homology)	HSP90AA1	P07900
MOL000387	Bifendate	Serine/threonine-protein kinase Aurora-A	AURKA	O14965
MOL000387	Bifendate	Low affinity neurotrophin receptor p75NTR	NGFR	P08138
MOL000387	Bifendate	Serine/threonine-protein kinase B-raf	BRAF	P15056
MOL000387	Bifendate	Serine/threonine-protein kinase 33	STK33	Q9BYT3
MOL000387	Bifendate	Casein kinase II alpha	CSNK2A1	P68400
MOL000387	Bifendate	Homeodomain-interacting protein kinase 2	HIPK2	Q9H2X6
MOL000387	Bifendate	Ephrin receptor	EPHB4	P54760
MOL000387	Bifendate	Serine/threonine-protein kinase receptor R3	ACVRL1	P37023
MOL000387	Bifendate	Sodium/glucose cotransporter 2	SLC5A2	P31639
MOL000387	Bifendate	Sodium/glucose cotransporter 1	SLC5A1	P13866
MOL000387	Bifendate	Protein kinase C alpha	PRKCA	P17252
MOL000387	Bifendate	Calpain 1	CAPN1	P07384
MOL000387	Bifendate	Phosphodiesterase 4B	PDE4B	Q07343
MOL000387	Bifendate	Quinone reductase 1	NQO1	P15559
MOL000387	Bifendate	Phosphodiesterase 10A	PDE10A	Q9Y233
MOL000387	Bifendate	Adenosine A2a receptor	ADORA2A	P29274
MOL000387	Bifendate	Branched-chain-amino-acid aminotransferase, mitochondrial	BCAT2	O15382
MOL000387	Bifendate	Carnitine O-palmitoyltransferase 1, liver isoform	CPT1A	P50416
MOL000387	Bifendate	MAP kinase p38 alpha	MAPK14	Q16539
MOL000387	Bifendate	TGF-beta receptor type I	TGFBR1	P36897
MOL000387	Bifendate	Squalene monooxygenase (by homology)	SQLE	Q14534
MOL000387	Bifendate	Insulin receptor	INSR	P06213
MOL000387	Bifendate	Beta-glucuronidase	GUSB	P08236
MOL000387	Bifendate	Nerve growth factor receptor Trk-A	NTRK1	P04629
MOL000387	Bifendate	LDL-associated phospholipase A2	PLA2G7	Q13093
MOL000387	Bifendate	CDK9/cyclin T1	CDK9 CCNT1	P50750 O60563
MOL000387	Bifendate	PI3-kinase p110-delta subunit	PIK3CD	O00329
MOL000387	Bifendate	PI3-kinase p110-beta subunit	PIK3CB	P42338
MOL000387	Bifendate	Tyrosine-protein kinase ABL	ABL1	P00519
MOL000387	Bifendate	Peroxisome proliferator-activated receptor gamma	PPARG	P37231
MOL000387	Bifendate	Tyrosine-protein kinase SRC	SRC	P12931
MOL000387	Bifendate	Bone morphogenetic protein receptor type-1A	BMPR1A	P36894
MOL000387	Bifendate	Activin receptor type-1B	ACVR1B	P36896
MOL000387	Bifendate	Bone morphogenetic protein receptor type-1B	BMPR1B	O00238
MOL000387	Bifendate	Activin receptor type-1	ACVR1	Q04771
MOL000387	Bifendate	Serine/threonine-protein kinase TNNI3K	TNNI3K	Q59H18
MOL000387	Bifendate	Sodium channel protein type X alpha subunit	SCN10A	Q9Y5Y9
MOL000392	Formononetin	Interleukin-2	IL2	P60568
MOL000392	Formononetin	Cytochrome P450 19A1	CYP19A1	P11511
MOL000392	Formononetin	Aldehyde dehydrogenase	ALDH2	P05091
MOL000392	Formononetin	Estrogen receptor alpha	ESR1	P03372
MOL000392	Formononetin	Carbonic anhydrase XII	CA12	O43570
MOL000392	Formononetin	Adenosine A1 receptor (by homology)	ADORA1	P30542
MOL000392	Formononetin	Adenosine A2a receptor	ADORA2A	P29274
MOL000392	Formononetin	Thromboxane-A synthase	TBXAS1	P24557
MOL000392	Formononetin	Monoamine oxidase A	MAOA	P21397
MOL000392	Formononetin	Maltase-glucoamylase	MGAM	O43451
MOL000392	Formononetin	Serotonin 2a (5-HT2a) receptor	HTR2A	P28223
MOL000392	Formononetin	Serotonin 2c (5-HT2c) receptor	HTR2C	P28335
MOL000392	Formononetin	Estrogen-related receptor alpha	ESRRA	P11474
MOL000392	Formononetin	Estrogen-related receptor beta	ESRRB	O95718
MOL000392	Formononetin	ATP-binding cassette sub-family G member 2	ABCG2	Q9UNQ0
MOL000392	Formononetin	Carbonic anhydrase VII	CA7	P43166
MOL000392	Formononetin	Estradiol 17-beta-dehydrogenase 2	HSD17B2	P37059
MOL000392	Formononetin	Carbonic anhydrase IV	CA4	P22748
MOL000392	Formononetin	Carbonyl reductase [NADPH] 1	CBR1	P16152
MOL000392	Formononetin	Norepinephrine transporter	SLC6A2	P23975
MOL000392	Formononetin	Arachidonate 12-lipoxygenase	ALOX12	P18054
MOL000392	Formononetin	Epidermal growth factor receptor erbB1	EGFR	P00533
MOL000392	Formononetin	Tyrosinase (by homology)	TYR	P14679
MOL000392	Formononetin	Xanthine dehydrogenase	XDH	P47989
MOL000392	Formononetin	6-phosphofructo-2-kinase/fructose-2,6-bisphosphatase 3	PFKFB3	Q16875
MOL000392	Formononetin	Estrogen receptor beta	ESR2	Q92731
MOL000392	Formononetin	Receptor-type tyrosine-protein phosphatase S	PTPRS	Q13332
MOL000392	Formononetin	Estradiol 17-beta-dehydrogenase 1	HSD17B1	P14061
MOL000392	Formononetin	P-glycoprotein 1	ABCB1	P08183
MOL000392	Formononetin	Arachidonate 15-lipoxygenase	ALOX15	P16050
MOL000392	Formononetin	Macrophage migration inhibitory factor	MIF	P14174
MOL000392	Formononetin	Peroxisome proliferator-activated receptor alpha	PPARA	Q07869
MOL000392	Formononetin	Cyclooxygenase-1	PTGS1	P23219
MOL000392	Formononetin	Toll-like receptor (TLR7/TLR9)	TLR9	Q9NR96
MOL000392	Formononetin	Monoamine oxidase B	MAOB	P27338
MOL000392	Formononetin	Carbonic anhydrase II	CA2	P00918
MOL000392	Formononetin	Carbonic anhydrase I	CA1	P00915
MOL000392	Formononetin	NADPH oxidase 4	NOX4	Q9NPH5
MOL000392	Formononetin	Serum paraoxonase/arylesterase 1	PON1	P27169
MOL000392	Formononetin	Tankyrase-2	TNKS2	Q9H2K2
MOL000392	Formononetin	Tankyrase-1	TNKS	O95271
MOL000392	Formononetin	Acetylcholinesterase	ACHE	P22303
MOL000392	Formononetin	Carbonic anhydrase III	CA3	P07451
MOL000392	Formononetin	Carbonic anhydrase VI	CA6	P23280
MOL000392	Formononetin	Carbonic anhydrase XIV	CA14	Q9ULX7
MOL000392	Formononetin	Carbonic anhydrase XIII	CA13	Q8N1Q1
MOL000392	Formononetin	Carbonic anhydrase VB	CA5B	Q9Y2D0
MOL000392	Formononetin	Carbonic anhydrase VA	CA5A	P35218
MOL000392	Formononetin	Dihydroorotate dehydrogenase	DHODH	Q02127
MOL000392	Formononetin	Steryl-sulfatase	STS	P08842
MOL000392	Formononetin	DNA excision repair protein ERCC-5	ERCC5	P28715
MOL000392	Formononetin	Flap endonuclease 1	FEN1	P39748
MOL000392	Formononetin	Serine/threonine-protein kinase RAF	RAF1	P04049
MOL000392	Formononetin	Carbonic anhydrase IX	CA9	Q16790
MOL000392	Formononetin	Protein-tyrosine phosphatase 1B	PTPN1	P18031
MOL000392	Formononetin	Beta-secretase 1	BACE1	P56817
MOL000392	Formononetin	Tyrosine-protein kinase TYK2	TYK2	P29597
MOL000392	Formononetin	Apoptosis regulator Bcl-2	BCL2	P10415
MOL000392	Formononetin	Peroxisome proliferator-activated receptor gamma	PPARG	P37231
MOL000392	Formononetin	Ezrin	EZR	P15311
MOL000392	Formononetin	Bcl2-antagonist of cell death (BAD)	BAD	Q92934
MOL000392	Formononetin	Inhibitor of nuclear factor kappa B kinase epsilon subunit	IKBKE	Q14164
MOL000392	Formononetin	Cytochrome P450 1B1	CYP1B1	Q16678
MOL000392	Formononetin	Induced myeloid leukemia cell differentiation protein Mcl-1	MCL1	Q07820
MOL000392	Formononetin	Serine/threonine-protein kinase Chk1	CHEK1	O14757
MOL000392	Formononetin	Arachidonate 5-lipoxygenase	ALOX5	P09917
MOL000392	Formononetin	Vasopressin V1a receptor (by homology)	AVPR1A	P37288
MOL000392	Formononetin	Cytosolic phospholipase A2	PLA2G4A	P47712
MOL000392	Formononetin	TNF-alpha	TNF	P01375
MOL000392	Formononetin	G protein-coupled receptor kinase 6	GRK6	P43250
MOL000392	Formononetin	Stem cell growth factor receptor	KIT	P10721
MOL000392	Formononetin	Delta opioid receptor	OPRD1	P41143
MOL000392	Formononetin	Heat shock protein HSP 90-beta	HSP90AB1	P08238
MOL000392	Formononetin	Tyrosine-protein kinase BRK	PTK6	Q13882
MOL000392	Formononetin	Kinesin-like protein 1	KIF11	P52732
MOL000392	Formononetin	Aldose reductase	AKR1B1	P15121
MOL000392	Formononetin	Tyrosine-protein kinase ABL	ABL1	P00519
MOL000392	Formononetin	Tyrosine-protein kinase HCK	HCK	P08631
MOL000392	Formononetin	PI4-kinase beta subunit	PI4KB	Q9UBF8
MOL000392	Formononetin	Ephrin receptor	EPHB4	P54760
MOL000392	Formononetin	Serine/threonine-protein kinase Aurora-B	AURKB	Q96GD4
MOL000392	Formononetin	Lysine-specific demethylase 5C	KDM5C	P41229
MOL000392	Formononetin	Lysine-specific demethylase 4A	KDM4A	O75164
MOL000392	Formononetin	Lysine-specific demethylase 4D	KDM4D	Q6B0I6
MOL000392	Formononetin	Lysine-specific demethylase 4C	KDM4C	Q9H3R0
MOL000392	Formononetin	CCR4-NOT transcription complex subunit 7	CNOT7	Q9UIV1
MOL000392	Formononetin	Heat shock protein HSP 90-alpha	HSP90AA1	P07900
MOL000392	Formononetin	DNA ligase 1	LIG1	P18858
MOL000392	Formononetin	Glycogen synthase kinase-3 beta	GSK3B	P49841
MOL000392	Formononetin	Baculoviral IAP repeat-containing protein 5	BIRC5	O15392
MOL000392	Formononetin	Tyrosine-protein kinase receptor FLT3	FLT3	P36888
MOL000392	Formononetin	Leucine-rich repeat serine/threonine-protein kinase 2	LRRK2	Q5S007
MOL000392	Formononetin	Bromodomain-containing protein 4	BRD4	O60885
MOL000392	Formononetin	Prostanoid EP1 receptor	PTGER1	P34995
MOL000392	Formononetin	Prostanoid EP2 receptor	PTGER2	P43116
MOL000392	Formononetin	Prostanoid EP3 receptor	PTGER3	P43115
MOL000392	Formononetin	Prostanoid DP receptor	PTGDR	Q13258
MOL000392	Formononetin	Calcium-activated potassium channel subunit alpha-1	KCNMA1	Q12791
MOL000392	Formononetin	Plasminogen	PLG	P00747
MOL000392	Formononetin	Cyclin-dependent kinase 1/cyclin B	CCNB3 CDK1 CCNB1 CCNB2	Q8WWL7 P06493 P14635 O95067
MOL000417	Calycosin	Cytochrome P450 19A1	CYP19A1	P11511
MOL000417	Calycosin	Carbonic anhydrase VII	CA7	P43166
MOL000417	Calycosin	Estradiol 17-beta-dehydrogenase 2	HSD17B2	P37059
MOL000417	Calycosin	Carbonic anhydrase XII	CA12	O43570
MOL000417	Calycosin	Carbonic anhydrase IV	CA4	P22748
MOL000417	Calycosin	Carbonyl reductase [NADPH] 1	CBR1	P16152
MOL000417	Calycosin	P-glycoprotein 1	ABCB1	P08183
MOL000417	Calycosin	Tyrosinase (by homology)	TYR	P14679
MOL000417	Calycosin	Macrophage migration inhibitory factor	MIF	P14174
MOL000417	Calycosin	Peroxisome proliferator-activated receptor alpha	PPARA	Q07869
MOL000417	Calycosin	Estradiol 17-beta-dehydrogenase 1	HSD17B1	P14061
MOL000417	Calycosin	Estrogen receptor alpha	ESR1	P03372
MOL000417	Calycosin	Estrogen receptor beta	ESR2	Q92731
MOL000417	Calycosin	Toll-like receptor (TLR7/TLR9)	TLR9	Q9NR96
MOL000417	Calycosin	Receptor-type tyrosine-protein phosphatase S	PTPRS	Q13332
MOL000417	Calycosin	Epidermal growth factor receptor erbB1	EGFR	P00533
MOL000417	Calycosin	Monoamine oxidase B	MAOB	P27338
MOL000417	Calycosin	Cyclooxygenase-1	PTGS1	P23219
MOL000417	Calycosin	Norepinephrine transporter	SLC6A2	P23975
MOL000417	Calycosin	Arachidonate 12-lipoxygenase	ALOX12	P18054
MOL000417	Calycosin	Aldehyde dehydrogenase	ALDH2	P05091
MOL000417	Calycosin	Xanthine dehydrogenase	XDH	P47989
MOL000417	Calycosin	Interleukin-2	IL2	P60568
MOL000417	Calycosin	Thromboxane-A synthase	TBXAS1	P24557
MOL000417	Calycosin	Monoamine oxidase A	MAOA	P21397
MOL000417	Calycosin	Maltase-glucoamylase	MGAM	O43451
MOL000417	Calycosin	Serotonin 2a (5-HT2a) receptor	HTR2A	P28223
MOL000417	Calycosin	Serotonin 2c (5-HT2c) receptor	HTR2C	P28335
MOL000417	Calycosin	Adenosine A1 receptor (by homology)	ADORA1	P30542
MOL000417	Calycosin	Adenosine A2a receptor	ADORA2A	P29274
MOL000417	Calycosin	Estrogen-related receptor alpha	ESRRA	P11474
MOL000417	Calycosin	Estrogen-related receptor beta	ESRRB	O95718
MOL000417	Calycosin	ATP-binding cassette sub-family G member 2	ABCG2	Q9UNQ0
MOL000417	Calycosin	Carbonic anhydrase II	CA2	P00918
MOL000417	Calycosin	6-phosphofructo-2-kinase/fructose-2,6-bisphosphatase 3	PFKFB3	Q16875
MOL000417	Calycosin	NADPH oxidase 4	NOX4	Q9NPH5
MOL000417	Calycosin	Arachidonate 15-lipoxygenase	ALOX15	P16050
MOL000417	Calycosin	Carbonic anhydrase I	CA1	P00915
MOL000417	Calycosin	Protein-tyrosine phosphatase 1B	PTPN1	P18031
MOL000417	Calycosin	Serum paraoxonase/arylesterase 1	PON1	P27169
MOL000417	Calycosin	Dual specificity protein phosphatase 3	DUSP3	P51452
MOL000417	Calycosin	Dual specificity phosphatase Cdc25B	CDC25B	P30305
MOL000417	Calycosin	CDC7/DBF4 (Cell division cycle 7-related protein kinase/Activator of S phase kinase)	CDC7	O00311
MOL000417	Calycosin	Acetylcholinesterase	ACHE	P22303
MOL000417	Calycosin	Multidrug resistance-associated protein 1	ABCC1	P33527
MOL000417	Calycosin	Cytochrome P450 1B1	CYP1B1	Q16678
MOL000417	Calycosin	Tissue-type plasminogen activator	PLAT	P00750
MOL000417	Calycosin	Thrombin and coagulation factor X	F10	P00742
MOL000417	Calycosin	Urokinase-type plasminogen activator	PLAU	P00749
MOL000417	Calycosin	Steryl-sulfatase	STS	P08842
MOL000417	Calycosin	Carbonic anhydrase VB	CA5B	Q9Y2D0
MOL000417	Calycosin	Heat shock protein HSP 90-beta	HSP90AB1	P08238
MOL000417	Calycosin	Tyrosine-protein kinase BRK	PTK6	Q13882
MOL000417	Calycosin	TNF-alpha	TNF	P01375
MOL000417	Calycosin	Thromboxane A2 receptor	TBXA2R	P21731
MOL000417	Calycosin	Induced myeloid leukemia cell differentiation protein Mcl-1	MCL1	Q07820
MOL000417	Calycosin	Interleukin-8 receptor B	CXCR2	P25025
MOL000417	Calycosin	Beta-secretase 1	BACE1	P56817
MOL000417	Calycosin	Insulin-like growth factor binding protein 3	IGFBP3	P17936
MOL000417	Calycosin	Aldose reductase	AKR1B1	P15121
MOL000417	Calycosin	Bcl2-antagonist of cell death (BAD)	BAD	Q92934
MOL000417	Calycosin	Plasminogen	PLG	P00747
MOL000417	Calycosin	C-C chemokine receptor type 4	CCR4	P51679
MOL000417	Calycosin	Serine/threonine-protein kinase Chk1	CHEK1	O14757
MOL000417	Calycosin	Serine/threonine-protein kinase WEE1	WEE1	P30291
MOL000417	Calycosin	Protein-arginine N-methyltransferase 1	PRMT1	Q99873
MOL000417	Calycosin	Carbonic anhydrase IX	CA9	Q16790
MOL000417	Calycosin	Alpha-synuclein	SNCA	P37840
MOL000417	Calycosin	Glucagon receptor	GCGR	P47871
MOL000417	Calycosin	Plasma kallikrein	KLKB1	P03952
MOL000417	Calycosin	Adrenergic receptor beta	ADRB2	P07550
MOL000417	Calycosin	Serine/threonine-protein kinase RAF	RAF1	P04049
MOL000417	Calycosin	Nerve growth factor receptor Trk-A	NTRK1	P04629
MOL000417	Calycosin	Serine/threonine-protein kinase PIM2	PIM2	Q9P1W9
MOL000417	Calycosin	Serine/threonine-protein kinase B-raf	BRAF	P15056
MOL000417	Calycosin	Serine/threonine-protein kinase PIM3	PIM3	Q86V86
MOL000417	Calycosin	Endoplasmin	HSP90B1	P14625
MOL000417	Calycosin	Lysine-specific histone demethylase 1	KDM1A	O60341
MOL000417	Calycosin	Troponin, cardiac muscle	TNNC1 TNNT2 TNNI3	P63316 P45379 P19429
MOL000417	Calycosin	Beta-1 adrenergic receptor	ADRB1	P08588
MOL000417	Calycosin	Insulin-like growth factor binding protein 6	IGFBP6	P24592
MOL000417	Calycosin	Insulin-like growth factor binding protein 4	IGFBP4	P22692
MOL000417	Calycosin	Insulin-like growth factor binding protein 5	IGFBP5	P24593
MOL000417	Calycosin	Insulin-like growth factor binding protein 2	IGFBP2	P18065
MOL000417	Calycosin	Neurotensin receptor 3	SORT1	Q99523
MOL000417	Calycosin	Insulin-like growth factor binding protein 1	IGFBP1	P08833
MOL000417	Calycosin	Peroxisome proliferator-activated receptor gamma	PPARG	P37231
MOL000417	Calycosin	Protein-tyrosine phosphatase 4A3	PTP4A3	O75365
MOL000417	Calycosin	Alkaline phosphatase, tissue-nonspecific isozyme	ALPL	P05186
MOL000417	Calycosin	Glutamate [NMDA] receptor subunit epsilon 2	GRIN2B	Q13224
MOL000417	Calycosin	Heat shock protein HSP 90-alpha	HSP90AA1	P07900
MOL000417	Calycosin	Arachidonate 5-lipoxygenase	ALOX5	P09917
MOL000417	Calycosin	Carbonic anhydrase III	CA3	P07451
MOL000417	Calycosin	Carbonic anhydrase VI	CA6	P23280
MOL000417	Calycosin	Carbonic anhydrase XIV	CA14	Q9ULX7
MOL000417	Calycosin	Carbonic anhydrase XIII	CA13	Q8N1Q1
MOL000417	Calycosin	Carbonic anhydrase VA	CA5A	P35218
MOL000417	Calycosin	Corticotropin releasing factor receptor 1	CRHR1	P34998
MOL000417	Calycosin	Serine/threonine-protein kinase Chk2	CHEK2	O96017
MOL000417	Calycosin	G-protein coupled receptor 84	GPR84	Q9NQS5
MOL000422	Kaempferol	NADPH oxidase 4	NOX4	Q9NPH5
MOL000422	Kaempferol	Aldose reductase (by homology)	AKR1B1	P15121
MOL000422	Kaempferol	Xanthine dehydrogenase	XDH	P47989
MOL000422	Kaempferol	Tyrosinase	TYR	P14679
MOL000422	Kaempferol	Tyrosine-protein kinase receptor FLT3	FLT3	P36888
MOL000422	Kaempferol	Carbonic anhydrase II	CA2	P00918
MOL000422	Kaempferol	Arachidonate 5-lipoxygenase	ALOX5	P09917
MOL000422	Kaempferol	Carbonic anhydrase VII	CA7	P43166
MOL000422	Kaempferol	Estradiol 17-beta-dehydrogenase 2	HSD17B2	P37059
MOL000422	Kaempferol	Multidrug resistance-associated protein 1	ABCC1	P33527
MOL000422	Kaempferol	Estradiol 17-beta-dehydrogenase 1	HSD17B1	P14061
MOL000422	Kaempferol	Aryl hydrocarbon receptor	AHR	P35869
MOL000422	Kaempferol	Carbonic anhydrase XII	CA12	O43570
MOL000422	Kaempferol	Estrogen-related receptor alpha	ESRRA	P11474
MOL000422	Kaempferol	P-glycoprotein 1	ABCB1	P08183
MOL000422	Kaempferol	Cytochrome P450 1B1	CYP1B1	Q16678
MOL000422	Kaempferol	ATP-binding cassette sub-family G member 2	ABCG2	Q9UNQ0
MOL000422	Kaempferol	Adenosine A1 receptor (by homology)	ADORA1	P30542
MOL000422	Kaempferol	Carbonic anhydrase IV	CA4	P22748
MOL000422	Kaempferol	Acetylcholinesterase	ACHE	P22303
MOL000422	Kaempferol	Monoamine oxidase A	MAOA	P21397
MOL000422	Kaempferol	Glyoxalase I	GLO1	Q04760
MOL000422	Kaempferol	Tyrosine-protein kinase SYK	SYK	P43405
MOL000422	Kaempferol	Glycogen synthase kinase-3 beta	GSK3B	P49841
MOL000422	Kaempferol	Matrix metalloproteinase 9	MMP9	P14780
MOL000422	Kaempferol	Matrix metalloproteinase 2	MMP2	P08253
MOL000422	Kaempferol	Arachidonate 15-lipoxygenase	ALOX15	P16050
MOL000422	Kaempferol	Arachidonate 12-lipoxygenase	ALOX12	P18054
MOL000422	Kaempferol	Receptor-type tyrosine-protein phosphatase S	PTPRS	Q13332
MOL000422	Kaempferol	Adenosine A2a receptor (by homology)	ADORA2A	P29274
MOL000422	Kaempferol	Cyclin-dependent kinase 5/CDK5 activator 1	CDK5R1 CDK5	Q15078 Q00535
MOL000422	Kaempferol	Cyclin-dependent kinase 1/cyclin B	CCNB3 CDK1 CCNB1 CCNB2	Q8WWL7 P06493 P14635 O95067
MOL000422	Kaempferol	Arginase-1 (by homology)	ARG1	P05089
MOL000422	Kaempferol	G-protein coupled receptor 35	GPR35	Q9HC97
MOL000422	Kaempferol	Estrogen receptor beta	ESR2	Q92731
MOL000422	Kaempferol	Death-associated protein kinase 1	DAPK1	P53355
MOL000422	Kaempferol	DNA-3-methyladenine glycosylase	MPG	P29372
MOL000422	Kaempferol	Solute carrier family 22 member 12	SLC22A12	Q96S37
MOL000422	Kaempferol	Cyclin-dependent kinase 6	CDK6	Q00534
MOL000422	Kaempferol	Cyclin-dependent kinase 2	CDK2	P24941
MOL000422	Kaempferol	Transthyretin	TTR	P02766
MOL000422	Kaempferol	Aldo-keto reductase family 1 member B10	AKR1B10	O60218
MOL000422	Kaempferol	Tankyrase-2	TNKS2	Q9H2K2
MOL000422	Kaempferol	Tankyrase-1	TNKS	O95271
MOL000422	Kaempferol	Cytochrome P450 19A1	CYP19A1	P11511
MOL000422	Kaempferol	Casein kinase II alpha	CSNK2A1	P68400
MOL000422	Kaempferol	Epidermal growth factor receptor erbB1	EGFR	P00533
MOL000422	Kaempferol	Vasopressin V2 receptor	AVPR2	P30518
MOL000422	Kaempferol	Insulin-like growth factor I receptor	IGF1R	P08069
MOL000422	Kaempferol	Thrombin	F2	P00734
MOL000422	Kaempferol	Serine/threonine-protein kinase PIM1	PIM1	P11309
MOL000422	Kaempferol	Serine/threonine-protein kinase Aurora-B	AURKB	Q96GD4
MOL000422	Kaempferol	Dopamine D4 receptor	DRD4	P21917
MOL000422	Kaempferol	Myeloperoxidase	MPO	P05164
MOL000422	Kaempferol	PI3-kinase p85-alpha subunit	PIK3R1	P27986
MOL000422	Kaempferol	Liver glycogen phosphorylase	PYGL	P06737
MOL000422	Kaempferol	Carbonic anhydrase I	CA1	P00915
MOL000422	Kaempferol	Tyrosine-protein kinase SRC	SRC	P12931
MOL000422	Kaempferol	Focal adhesion kinase 1	PTK2	Q05397
MOL000422	Kaempferol	Vascular endothelial growth factor receptor 2	KDR	P35968
MOL000422	Kaempferol	Matrix metalloproteinase 13	MMP13	P45452
MOL000422	Kaempferol	Matrix metalloproteinase 3	MMP3	P08254
MOL000422	Kaempferol	Carbonic anhydrase III	CA3	P07451
MOL000422	Kaempferol	Serine/threonine-protein kinase PLK1	PLK1	P53350
MOL000422	Kaempferol	Carbonic anhydrase VI	CA6	P23280
MOL000422	Kaempferol	Cyclin-dependent kinase 1	CDK1	P06493
MOL000422	Kaempferol	Protein kinase N1	PKN1	Q16512
MOL000422	Kaempferol	Carbonic anhydrase XIV	CA14	Q9ULX7
MOL000422	Kaempferol	Carbonic anhydrase IX	CA9	Q16790
MOL000422	Kaempferol	Hepatocyte growth factor receptor	MET	P08581
MOL000422	Kaempferol	Serine/threonine-protein kinase NEK2	NEK2	P51955
MOL000422	Kaempferol	Interleukin-8 receptor A	CXCR1	P25024
MOL000422	Kaempferol	CaM kinase II beta	CAMK2B	Q13554
MOL000422	Kaempferol	ALK tyrosine kinase receptor	ALK	Q9UM73
MOL000422	Kaempferol	Serine/threonine-protein kinase AKT	AKT1	P31749
MOL000422	Kaempferol	Serine/threonine-protein kinase NEK6	NEK6	Q9HC98
MOL000422	Kaempferol	Phospholipase A2 group 1B	PLA2G1B	P04054
MOL000422	Kaempferol	Carbonic anhydrase VA	CA5A	P35218
MOL000422	Kaempferol	Beta-secretase 1	BACE1	P56817
MOL000422	Kaempferol	Tyrosine-protein kinase receptor UFO	AXL	P30530
MOL000422	Kaempferol	NUAK family SNF1-like kinase 1	NUAK1	O60285
MOL000422	Kaempferol	Aldo-keto reductase family 1 member C2 (by homology)	AKR1C2	P52895
MOL000422	Kaempferol	Aldo-keto reductase family 1 member C1 (by homology)	AKR1C1	Q04828
MOL000422	Kaempferol	Aldo-keto-reductase family 1 member C3 (by homology)	AKR1C3	P42330
MOL000422	Kaempferol	Aldo-keto reductase family 1 member C4 (by homology)	AKR1C4	P17516
MOL000422	Kaempferol	Carbonic anhydrase XIII (by homology)	CA13	Q8N1Q1
MOL000422	Kaempferol	Aldehyde reductase (by homology)	AKR1A1	P14550
MOL000422	Kaempferol	Beta amyloid A4 protein	APP	P05067
MOL000422	Kaempferol	Poly [ADP-ribose] polymerase-1	PARP1	P09874
MOL000422	Kaempferol	Matrix metalloproteinase 12	MMP12	P39900
MOL000422	Kaempferol	Lymphocyte differentiation antigen CD38	CD38	P28907
MOL000422	Kaempferol	DNA topoisomerase I (by homology)	TOP1	P11387
MOL000422	Kaempferol	Estrogen receptor alpha	ESR1	P03372
MOL000422	Kaempferol	Cyclooxygenase-2	PTGS2	P35354
MOL000422	Kaempferol	Cystic fibrosis transmembrane conductance regulator	CFTR	P13569
MOL000422	Kaempferol	6-phosphofructo-2-kinase/fructose-2,6-bisphosphatase 3	PFKFB3	Q16875
MOL000422	Kaempferol	AMY1C	AMY1A	P04745
MOL000422	Kaempferol	G protein-coupled receptor kinase 6	GRK6	P43250
MOL000422	Kaempferol	Telomerase reverse transcriptase	TERT	O14746
MOL000422	Kaempferol	Butyrylcholinesterase	BCHE	P06276
MOL000415	Rutin	Neuromedin-U receptor 2	NMUR2	Q9GZQ4
MOL000415	Rutin	Alpha-2a adrenergic receptor	ADRA2A	P08913
MOL000415	Rutin	Adrenergic receptor alpha-2	ADRA2C	P18825
MOL000415	Rutin	Acetylcholinesterase	ACHE	P22303
MOL000415	Rutin	Aldose reductase	AKR1B1	P15121
MOL000415	Rutin	Carbonic anhydrase VII	CA7	P43166
MOL000415	Rutin	Carbonic anhydrase XII	CA12	O43570
MOL000415	Rutin	Carbonic anhydrase IV	CA4	P22748
MOL000415	Rutin	NADPH oxidase 4	NOX4	Q9NPH5
MOL000415	Rutin	Carbonic anhydrase II	CA2	P00918
MOL000415	Rutin	Quinone reductase 2	NQO2	P16083
MOL000415	Rutin	Ribosomal protein S6 kinase alpha 3	RPS6KA3	P51812
MOL000415	Rutin	Xanthine dehydrogenase	XDH	P47989
MOL000415	Rutin	Lymphocyte differentiation antigen CD38	CD38	P28907
MOL000415	Rutin	Cyclooxygenase-2	PTGS2	P35354
MOL000415	Rutin	Phosphodiesterase 5A	PDE5A	O76074
MOL000415	Rutin	TNF-alpha	TNF	P01375
MOL000415	Rutin	Interleukin-2	IL2	P60568
MOL000415	Rutin	Adenosine A1 receptor (by homology)	ADORA1	P30542
MOL000415	Rutin	Arachidonate 5-lipoxygenase	ALOX5	P09917
MOL000415	Rutin	Telomerase reverse transcriptase	TERT	O14746
MOL000415	Rutin	Transitional endoplasmic reticulum ATPase	VCP	P55072
MOL000415	Rutin	Troponin, cardiac muscle	TNNC1 TNNT2 TNNI3	P63316 P45379 P19429
MOL000415	Rutin	Squalene monooxygenase (by homology)	SQLE	Q14534
MOL000415	Rutin	Adenosine A3 receptor	ADORA3	P0DMS8
MOL000415	Rutin	Equilibrative nucleoside transporter 1	SLC29A1	Q99808
MOL000415	Rutin	Plasminogen	PLG	P00747
MOL000415	Rutin	ATP-binding cassette sub-family G member 2	ABCG2	Q9UNQ0
MOL000415	Rutin	Tumour suppressor p53/oncoprotein Mdm2	TP53	P04637
MOL000415	Rutin	Cytochrome P450 1B1	CYP1B1	Q16678
MOL000415	Rutin	Voltage-gated potassium channel subunit Kv1.3	KCNA3	P22001
MOL000415	Rutin	Tyrosyl-DNA phosphodiesterase 1	TDP1	Q9NUW8
MOL000415	Rutin	Protein kinase C delta	PRKCD	Q05655
MOL000415	Rutin	Protein kinase C alpha	PRKCA	P17252
MOL000415	Rutin	Protein kinase C beta	PRKCB	P05771
MOL000415	Rutin	Protein kinase C epsilon	PRKCE	Q02156
MOL000415	Rutin	Protein kinase C eta	PRKCH	P24723
MOL000415	Rutin	Plasminogen activator inhibitor-1	SERPINE1	P05121
MOL000415	Rutin	Tyrosine-protein kinase SRC	SRC	P12931
MOL000415	Rutin	Protein kinase C gamma	PRKCG	P05129
MOL000415	Rutin	cAMP-dependent protein kinase alpha-catalytic subunit	PRKACA	P17612
MOL000415	Rutin	Protein kinase C (PKC)	PRKCZ	Q05513
MOL000415	Rutin	Estrogen receptor alpha	ESR1	P03372
MOL000415	Rutin	Beta amyloid A4 protein	APP	P05067
MOL000415	Rutin	Thrombin and coagulation factor X	F10	P00742
MOL000415	Rutin	Induced myeloid leukemia cell differentiation protein Mcl-1	MCL1	Q07820
MOL000415	Rutin	Serine/threonine-protein kinase Chk2	CHEK2	O96017
MOL000415	Rutin	Serine/threonine-protein kinase Chk1	CHEK1	O14757
MOL000415	Rutin	Aldehyde dehydrogenase	ALDH2	P05091
MOL000415	Rutin	Metastin receptor	KISS1R	Q969F8
MOL000415	Rutin	Heat shock protein HSP 90-beta	HSP90AB1	P08238
MOL000415	Rutin	Beta-1 adrenergic receptor	ADRB1	P08588
MOL000415	Rutin	Carbonic anhydrase I	CA1	P00915
MOL000415	Rutin	Carbonic anhydrase IX	CA9	Q16790
MOL000415	Rutin	Carbonic anhydrase XIII	CA13	Q8N1Q1
MOL000415	Rutin	Epidermal growth factor receptor erbB1	EGFR	P00533
MOL000415	Rutin	Adenosine A2a receptor (by homology)	ADORA2A	P29274
MOL000415	Rutin	Microtubule-associated protein tau	MAPT	P10636
MOL000415	Rutin	Lysine-specific demethylase 4D-like	KDM4E	B2RXH2
MOL000415	Rutin	G-protein coupled receptor 35	GPR35	Q9HC97
MOL000415	Rutin	Vasopressin V2 receptor	AVPR2	P30518
MOL000415	Rutin	DNA topoisomerase II alpha	TOP2A	P11388
MOL000415	Rutin	Monoamine oxidase A	MAOA	P21397
MOL000415	Rutin	Insulin-like growth factor I receptor	IGF1R	P08069
MOL000415	Rutin	Tyrosine-protein kinase receptor FLT3	FLT3	P36888
MOL000415	Rutin	Cytochrome P450 19A1	CYP19A1	P11511
MOL000415	Rutin	Insulin receptor	INSR	P06213
MOL000415	Rutin	Thrombin	F2	P00734
MOL000415	Rutin	Serine/threonine-protein kinase PIM1	PIM1	P11309
MOL000415	Rutin	Serine/threonine-protein kinase Aurora-B	AURKB	Q96GD4
MOL000415	Rutin	Dopamine D4 receptor	DRD4	P21917
MOL000415	Rutin	Glyoxalase I	GLO1	Q04760
MOL000415	Rutin	Myosin light chain kinase, smooth muscle	MYLK	Q15746
MOL000415	Rutin	Myeloperoxidase	MPO	P05164
MOL000415	Rutin	PI3-kinase p85-alpha subunit	PIK3R1	P27986
MOL000415	Rutin	Death-associated protein kinase 1	DAPK1	P53355
MOL000415	Rutin	Liver glycogen phosphorylase	PYGL	P06737
MOL000415	Rutin	Tyrosine-protein kinase SYK	SYK	P43405
MOL000415	Rutin	Glycogen synthase kinase-3 beta	GSK3B	P49841
MOL000415	Rutin	Focal adhesion kinase 1	PTK2	Q05397
MOL000415	Rutin	Estradiol 17-beta-dehydrogenase 2	HSD17B2	P37059
MOL000415	Rutin	Vascular endothelial growth factor receptor 2	KDR	P35968
MOL000415	Rutin	Matrix metalloproteinase 13	MMP13	P45452
MOL000415	Rutin	Matrix metalloproteinase 3	MMP3	P08254
MOL000415	Rutin	Carbonic anhydrase III	CA3	P07451
MOL000415	Rutin	Arachidonate 15-lipoxygenase	ALOX15	P16050
MOL000415	Rutin	Serine/threonine-protein kinase PLK1	PLK1	P53350
MOL000415	Rutin	Carbonic anhydrase VI	CA6	P23280
MOL000415	Rutin	Cyclin-dependent kinase 1	CDK1	P06493
MOL000415	Rutin	Matrix metalloproteinase 9	MMP9	P14780
MOL000415	Rutin	PI3-kinase p110-gamma subunit	PIK3CG	P48736
MOL000415	Rutin	Matrix metalloproteinase 2	MMP2	P08253
MOL000415	Rutin	Protein kinase N1	PKN1	Q16512
MOL000415	Rutin	Carbonic anhydrase XIV	CA14	Q9ULX7
MOL000415	Rutin	Casein kinase II alpha	CSNK2A1	P68400
MOL000415	Rutin	Arachidonate 12-lipoxygenase	ALOX12	P18054
MOL000415	Rutin	Hepatocyte growth factor receptor	MET	P08581
MOL000415	Rutin	Serine/threonine-protein kinase NEK2	NEK2	P51955
MOL000415	Rutin	Interleukin-8 receptor A	CXCR1	P25024
MOL000415	Rutin	CaM kinase II beta	CAMK2B	Q13554
MOL000431	Coumarin	Carbonic anhydrase II	CA2	P00918
MOL000431	Coumarin	Carbonic anhydrase VII	CA7	P43166
MOL000431	Coumarin	Carbonic anhydrase I	CA1	P00915
MOL000431	Coumarin	Carbonic anhydrase III	CA3	P07451
MOL000431	Coumarin	Carbonic anhydrase VI	CA6	P23280
MOL000431	Coumarin	Carbonic anhydrase XII	CA12	O43570
MOL000431	Coumarin	Carbonic anhydrase XIV	CA14	Q9ULX7
MOL000431	Coumarin	Carbonic anhydrase IX	CA9	Q16790
MOL000431	Coumarin	Carbonic anhydrase IV	CA4	P22748
MOL000431	Coumarin	Carbonic anhydrase XIII (by homology)	CA13	Q8N1Q1
MOL000431	Coumarin	Carbonic anhydrase VB	CA5B	Q9Y2D0
MOL000431	Coumarin	Carbonic anhydrase VA	CA5A	P35218
MOL000431	Coumarin	Nuclear factor NF-kappa-B p105 subunit	NFKB1	P19838
MOL000431	Coumarin	Acetylcholinesterase	ACHE	P22303
MOL000431	Coumarin	D-amino-acid oxidase	DAO	P14920
MOL000431	Coumarin	Xanthine dehydrogenase	XDH	P47989
MOL000431	Coumarin	Epidermal growth factor receptor erbB1	EGFR	P00533
MOL000431	Coumarin	Cytochrome P450 11B1	CYP11B1	P15538
MOL000431	Coumarin	7,8-dihydro-8-oxoguanine triphosphatase	NUDT1	P36639
MOL000431	Coumarin	Quinone reductase 1	NQO1	P15559
MOL000431	Coumarin	MAP kinase p38 alpha	MAPK14	Q16539
MOL000431	Coumarin	Thymidylate synthase	TYMS	P04818
MOL000431	Coumarin	Estrogen receptor alpha	ESR1	P03372
MOL000431	Coumarin	Estrogen receptor beta	ESR2	Q92731
MOL000431	Coumarin	Nitric oxide synthase, inducible	NOS2	P35228
MOL000431	Coumarin	LIM domain kinase 1	LIMK1	P53667
MOL000431	Coumarin	Trace amine-associated receptor 1 (by homology)	TAAR1	Q96RJ0
MOL000431	Coumarin	Estradiol 17-beta-dehydrogenase 3	HSD17B3	P37058
MOL000431	Coumarin	Cytochrome P450 11B2	CYP11B2	P19099
MOL000431	Coumarin	Butyrylcholinesterase	BCHE	P06276
MOL000431	Coumarin	Acyl coenzyme A:cholesterol acyltransferase	CES1	P23141
MOL000431	Coumarin	Protein-glutamine gamma-glutamyltransferase	TGM2	P21980
MOL000431	Coumarin	Carboxylesterase 2	CES2	O00748
MOL000431	Coumarin	GABA-A receptor; alpha-5/beta-3/gamma-2	GABRB3 GABRG2 GABRA5	P28472 P18507 P31644
MOL000431	Coumarin	Lysosomal protective protein	CTSA	P10619
MOL000431	Coumarin	Bromodomain-containing protein 9	BRD9	Q9H8M2
MOL000431	Coumarin	Monoamine oxidase A	MAOA	P21397
MOL000431	Coumarin	Chymotrypsin C	CTRC	Q99895
MOL000431	Coumarin	Methionine aminopeptidase 2	METAP2	P50579
MOL000431	Coumarin	G-protein coupled receptor 35	GPR35	Q9HC97
MOL000431	Coumarin	Receptor protein-tyrosine kinase erbB-2	ERBB2	P04626
MOL000431	Coumarin	Aldose reductase	AKR1B1	P15121
MOL000431	Coumarin	Cyclin-dependent kinase 4/cyclin D1	CCND1 CDK4	P24385 P11802
MOL000431	Coumarin	Platelet-derived growth factor receptor beta	PDGFRB	P09619
MOL000431	Coumarin	Vascular endothelial growth factor receptor 3	FLT4	P35916
MOL000431	Coumarin	Insulin-like growth factor I receptor	IGF1R	P08069
MOL000431	Coumarin	Insulin receptor	INSR	P06213
MOL000431	Coumarin	Cyclin-dependent kinase 2/cyclin A	CDK2 CCNA1 CCNA2	P24941 P78396 P20248
MOL000431	Coumarin	Serine/threonine-protein kinase Aurora-B	AURKB	Q96GD4
MOL000431	Coumarin	Tyrosine-protein kinase SRC	SRC	P12931
MOL000431	Coumarin	Focal adhesion kinase 1	PTK2	Q05397
MOL000431	Coumarin	Vascular endothelial growth factor receptor 2	KDR	P35968
MOL000431	Coumarin	Serine/threonine-protein kinase PLK1	PLK1	P53350
MOL000431	Coumarin	Casein kinase II alpha	CSNK2A1	P68400
MOL000431	Coumarin	Serine/threonine-protein kinase PLK4	PLK4	O00444
MOL000431	Coumarin	Tyrosine-protein kinase TIE-2	TEK	Q02763
MOL000431	Coumarin	Serine/threonine-protein kinase AKT	AKT1	P31749
MOL000431	Coumarin	Serine/threonine-protein kinase Aurora-A	AURKA	O14965
MOL000431	Coumarin	Beta-secretase 1	BACE1	P56817
MOL000431	Coumarin	Mitogen-activated protein kinase kinase kinase 8	MAP3K8	P41279
MOL000431	Coumarin	Serine/threonine-protein kinase B-raf	BRAF	P15056
MOL000431	Coumarin	Ephrin receptor	EPHB4	P54760
MOL000431	Coumarin	Heat shock 70 kDa protein 1	HSPA1A	P0DMV8
MOL000431	Coumarin	NUAK family SNF1-like kinase 1	NUAK1	O60285
MOL000431	Coumarin	Squalene monooxygenase (by homology)	SQLE	Q14534
MOL000431	Coumarin	Tyrosine-protein kinase FGR (by homology)	FGR	P09769
MOL000431	Coumarin	Tyrosine-protein kinase Lyn (by homology)	LYN	P07948
MOL000431	Coumarin	Huntingtin	HTT	P42858
MOL000431	Coumarin	Alpha-2b adrenergic receptor	ADRA2B	P18089
MOL000431	Coumarin	GABA-A receptor; alpha-3/beta-3/gamma-2	GABRB3 GABRA3 GABRG2	P28472 P34903 P18507
MOL000431	Coumarin	GABA-A receptor; alpha-1/beta-3/gamma-2	GABRB3 GABRG2 GABRA1	P28472 P18507 P14867
MOL000431	Coumarin	GABA-A receptor; alpha-2/beta-3/gamma-2	GABRA2 GABRB3 GABRG2	P47869 P28472 P18507
MOL000431	Coumarin	Cyclooxygenase-1	PTGS1	P23219
MOL000431	Coumarin	Cathepsin K	CTSK	P43235
MOL000431	Coumarin	Neuronal acetylcholine receptor; alpha3/beta4	CHRNA3 CHRNB4	P32297 P30926
MOL000431	Coumarin	Cytochrome P450 17A1 (by homology)	CYP17A1	P05093
MOL000431	Coumarin	Glutathione reductase	GSR	P00390
MOL000431	Coumarin	Coagulation factor XIII	F13A1	P00488
MOL000431	Coumarin	Beta-chymotrypsin	CTRB1	P17538
MOL000431	Coumarin	Nitric-oxide synthase, brain	NOS1	P29475
MOL000431	Coumarin	Cytochrome P450 1B1	CYP1B1	Q16678
MOL000431	Coumarin	Induced myeloid leukemia cell differentiation protein Mcl-1	MCL1	Q07820
MOL000431	Coumarin	Adenosine A1 receptor	ADORA1	P30542
MOL000431	Coumarin	Thromboxane-A synthase	TBXAS1	P24557
MOL000431	Coumarin	G-protein coupled receptor 55	GPR55	Q9Y2T6
MOL000431	Coumarin	Dopamine D4 receptor	DRD4	P21917
MOL000431	Coumarin	Lysine-specific demethylase 5A	KDM5A	P29375
MOL000431	Coumarin	Lysine-specific demethylase 5B	KDM5B	Q9UGL1
MOL000431	Coumarin	Tyrosine-protein kinase FYN	FYN	P06241
MOL000431	Coumarin	Adenosine A2b receptor	ADORA2B	P29275
MOL000431	Coumarin	CDC7/DBF4 (Cell division cycle 7-related protein kinase/Activator of S phase kinase)	CDC7	O00311
MOL000431	Coumarin	Alcohol dehydrogenase alpha chain	ADH1A	P07327
MOL000431	Coumarin	Indoleamine 2,3-dioxygenase	IDO1	P14902
MOL000431	Coumarin	Steroid 5-alpha-reductase 1	SRD5A1	P18405
MOL000431	Coumarin	Alcohol dehydrogenase beta chain	ADH1B	P00325
MOL000431	Coumarin	Heat shock protein HSP 90-alpha	HSP90AA1	P07900
MOL000431	Coumarin	Monoglyceride lipase	MGLL	Q99685
MOL000431	Coumarin	Cyclooxygenase-2	PTGS2	P35354
MOL000431	Coumarin	Epoxide hydrolase 1	EPHX1	P07099
MOL000431	Coumarin	Muscarinic acetylcholine receptor M2 (by homology)	CHRM2	P08172
MOL002714	Baicalein	Lysine-specific demethylase 4D-like	KDM4E	B2RXH2
MOL002714	Baicalein	Xanthine dehydrogenase	XDH	P47989
MOL002714	Baicalein	Arachidonate 15-lipoxygenase	ALOX15	P16050
MOL002714	Baicalein	Cyclin-dependent kinase 1	CDK1	P06493
MOL002714	Baicalein	Arachidonate 12-lipoxygenase	ALOX12	P18054
MOL002714	Baicalein	G protein-coupled receptor kinase 6	GRK6	P43250
MOL002714	Baicalein	Cytochrome P450 19A1	CYP19A1	P11511
MOL002714	Baicalein	Estradiol 17-beta-dehydrogenase 1	HSD17B1	P14061
MOL002714	Baicalein	P-glycoprotein 1	ABCB1	P08183
MOL002714	Baicalein	Carbonic anhydrase VII	CA7	P43166
MOL002714	Baicalein	Carbonic anhydrase XII	CA12	O43570
MOL002714	Baicalein	Carbonic anhydrase IV	CA4	P22748
MOL002714	Baicalein	Cytochrome P450 1B1	CYP1B1	Q16678
MOL002714	Baicalein	Aldose reductase	AKR1B1	P15121
MOL002714	Baicalein	Cyclin-dependent kinase 5/CDK5 activator 1	CDK5R1 CDK5	Q15078 Q00535
MOL002714	Baicalein	Carbonic anhydrase II	CA2	P00918
MOL002714	Baicalein	Cyclin-dependent kinase 1/cyclin B	CCNB3 CDK1 CCNB1 CCNB2	Q8WWL7 P06493 P14635 O95067
MOL002714	Baicalein	Cyclin-dependent kinase 6	CDK6	Q00534
MOL002714	Baicalein	Carbonic anhydrase I	CA1	P00915
MOL002714	Baicalein	Carbonic anhydrase IX	CA9	Q16790
MOL002714	Baicalein	ATP-binding cassette sub-family G member 2	ABCG2	Q9UNQ0
MOL002714	Baicalein	Carbonyl reductase [NADPH] 1	CBR1	P16152
MOL002714	Baicalein	Estrogen receptor beta	ESR2	Q92731
MOL002714	Baicalein	Estrogen receptor alpha	ESR1	P03372
MOL002714	Baicalein	Cyclooxygenase-2	PTGS2	P35354
MOL002714	Baicalein	Acetylcholinesterase	ACHE	P22303
MOL002714	Baicalein	Adenosine A1 receptor (by homology)	ADORA1	P30542
MOL002714	Baicalein	Adenosine A2a receptor (by homology)	ADORA2A	P29274
MOL002714	Baicalein	Receptor-type tyrosine-protein phosphatase S	PTPRS	Q13332
MOL002714	Baicalein	AMY1C	AMY1A	P04745
MOL002714	Baicalein	Tyrosine-protein kinase receptor FLT3	FLT3	P36888
MOL002714	Baicalein	Inhibitor of nuclear factor kappa B kinase beta subunit	IKBKB	O14920
MOL002714	Baicalein	Neurotrophic tyrosine kinase receptor type 2	NTRK2	Q16620
MOL002714	Baicalein	Androgen Receptor	AR	P10275
MOL002714	Baicalein	Transthyretin	TTR	P02766
MOL002714	Baicalein	NADPH oxidase 4	NOX4	Q9NPH5
MOL002714	Baicalein	Monoamine oxidase A	MAOA	P21397
MOL002714	Baicalein	Tyrosine-protein kinase SYK	SYK	P43405
MOL002714	Baicalein	Glycogen synthase kinase-3 beta	GSK3B	P49841
MOL002714	Baicalein	Multidrug resistance-associated protein 1	ABCC1	P33527
MOL002714	Baicalein	Casein kinase II alpha	CSNK2A1	P68400
MOL002714	Baicalein	Cystic fibrosis transmembrane conductance regulator	CFTR	P13569
MOL002714	Baicalein	Aldo-keto reductase family 1 member B10	AKR1B10	O60218
MOL002714	Baicalein	Tankyrase-2	TNKS2	Q9H2K2
MOL002714	Baicalein	Tankyrase-1	TNKS	O95271
MOL002714	Baicalein	Estradiol 17-beta-dehydrogenase 2	HSD17B2	P37059
MOL002714	Baicalein	Telomerase reverse transcriptase	TERT	O14746
MOL002714	Baicalein	Butyrylcholinesterase	BCHE	P06276
MOL002714	Baicalein	Adenosine A3 receptor	ADORA3	P0DMS8
MOL002714	Baicalein	Tyrosine-protein kinase LCK	LCK	P06239
MOL002714	Baicalein	6-phosphofructo-2-kinase/fructose-2,6-bisphosphatase 3	PFKFB3	Q16875
MOL002714	Baicalein	Serine/threonine-protein kinase PIM1	PIM1	P11309
MOL002714	Baicalein	Poly [ADP-ribose] polymerase-1	PARP1	P09874
MOL002714	Baicalein	Arachidonate 5-lipoxygenase	ALOX5	P09917
MOL002714	Baicalein	Calmodulin	CALM1	P62158
MOL002714	Baicalein	Beta amyloid A4 protein	APP	P05067
MOL002714	Baicalein	Nitric oxide synthase, inducible (by homology)	NOS2	P35228
MOL002714	Baicalein	Arginase-1 (by homology)	ARG1	P05089
MOL002714	Baicalein	Glyoxalase I	GLO1	Q04760
MOL002714	Baicalein	Matrix metalloproteinase 9	MMP9	P14780
MOL002714	Baicalein	Matrix metalloproteinase 2	MMP2	P08253
MOL002714	Baicalein	Matrix metalloproteinase 12	MMP12	P39900
MOL002714	Baicalein	Lymphocyte differentiation antigen CD38	CD38	P28907
MOL002714	Baicalein	DNA topoisomerase I (by homology)	TOP1	P11387
MOL002714	Baicalein	Epidermal growth factor receptor erbB1	EGFR	P00533
MOL002714	Baicalein	Tyrosine-protein kinase SRC	SRC	P12931
MOL002714	Baicalein	NEDD8-activating enzyme E1 regulatory subunit	NAE1	Q13564
MOL002714	Baicalein	Tyrosinase	TYR	P14679
MOL002714	Baicalein	Aryl hydrocarbon receptor	AHR	P35869
MOL002714	Baicalein	Estrogen-related receptor alpha	ESRRA	P11474
MOL002714	Baicalein	Cytochrome P450 1A1	CYP1A1	P04798
MOL002714	Baicalein	Stem cell growth factor receptor	KIT	P10721
MOL002714	Baicalein	Delta opioid receptor	OPRD1	P41143
MOL002714	Baicalein	Serine/threonine-protein kinase Aurora-B	AURKB	Q96GD4
MOL002714	Baicalein	Microtubule-associated protein tau	MAPT	P10636
MOL002714	Baicalein	DNA topoisomerase II alpha	TOP2A	P11388
MOL002714	Baicalein	Insulin receptor	INSR	P06213
MOL002714	Baicalein	Myosin light chain kinase, smooth muscle	MYLK	Q15746
MOL002714	Baicalein	DNA-(apurinic or apyrimidinic site) lyase	APEX1	P27695
MOL002714	Baicalein	PI3-kinase p110-gamma subunit	PIK3CG	P48736
MOL002714	Baicalein	Insulin-like growth factor I receptor	IGF1R	P08069
MOL002714	Baicalein	G-protein coupled receptor 35	GPR35	Q9HC97
MOL002714	Baicalein	Protein-tyrosine phosphatase 1B	PTPN1	P18031
MOL002714	Baicalein	Vascular endothelial growth factor receptor 2	KDR	P35968
MOL002714	Baicalein	Serine/threonine-protein kinase PLK1	PLK1	P53350
MOL002714	Baicalein	Hepatocyte growth factor receptor	MET	P08581
MOL002714	Baicalein	ALK tyrosine kinase receptor	ALK	Q9UM73
MOL002714	Baicalein	Tyrosine-protein kinase receptor UFO	AXL	P30530
MOL002714	Baicalein	Beta-galactoside alpha-2,6-sialyltransferase 1	ST6GAL1	P15907
MOL002714	Baicalein	Solute carrier family 22 member 12	SLC22A12	Q96S37
MOL002714	Baicalein	Tyrosine-protein kinase FYN	FYN	P06241
MOL002714	Baicalein	Neurokinin 2 receptor	TACR2	P21452
MOL002714	Baicalein	DNA-dependent protein kinase	PRKDC	P78527
MOL002714	Baicalein	MAP kinase ERK1	MAPK3	P27361
MOL002714	Baicalein	Beta-secretase 1	BACE1	P56817
MOL002714	Baicalein	NAD-dependent deacetylase sirtuin 1	SIRT1	Q96EB6
MOL002714	Baicalein	Carbonic anhydrase VI	CA6	P23280
MOL002714	Baicalein	Phospholipase A2 group IIA	PLA2G2A	P14555
MOL002714	Baicalein	Cytosolic phospholipase A2	PLA2G4A	P47712
MOL002714	Baicalein	Interleukin-8 receptor A	CXCR1	P25024
MOL000358	Beta-sitosterol	Androgen Receptor	AR	P10275
MOL000358	Beta-sitosterol	HMG-CoA reductase	HMGCR	P04035
MOL000358	Beta-sitosterol	Cytochrome P450 51 (by homology)	CYP51A1	Q16850
MOL000358	Beta-sitosterol	Niemann-Pick C1-like protein 1	NPC1L1	Q9UHC9
MOL000358	Beta-sitosterol	LXR-alpha	NR1H3	Q13133
MOL000358	Beta-sitosterol	Cytochrome P450 19A1	CYP19A1	P11511
MOL000358	Beta-sitosterol	Cytochrome P450 17A1	CYP17A1	P05093
MOL000358	Beta-sitosterol	Nuclear receptor ROR-gamma	RORC	P51449
MOL000358	Beta-sitosterol	Estrogen receptor alpha	ESR1	P03372
MOL000358	Beta-sitosterol	Estrogen receptor beta	ESR2	Q92731
MOL000358	Beta-sitosterol	Sterol regulatory element-binding protein 2	SREBF2	Q12772
MOL000358	Beta-sitosterol	Testis-specific androgen-binding protein	SHBG	P04278
MOL000358	Beta-sitosterol	Norepinephrine transporter	SLC6A2	P23975
MOL000358	Beta-sitosterol	Cytochrome P450 2C19	CYP2C19	P33261
MOL000358	Beta-sitosterol	Nuclear receptor ROR-alpha	RORA	P35398
MOL000358	Beta-sitosterol	Protein-tyrosine phosphatase 1B	PTPN1	P18031
MOL000358	Beta-sitosterol	Butyrylcholinesterase	BCHE	P06276
MOL000358	Beta-sitosterol	Corticosteroid binding globulin	SERPINA6	P08185
MOL000358	Beta-sitosterol	Serotonin transporter	SLC6A4	P31645
MOL000358	Beta-sitosterol	Muscarinic acetylcholine receptor M2	CHRM2	P08172
MOL000358	Beta-sitosterol	Vitamin D receptor	VDR	P11473
MOL000358	Beta-sitosterol	Acetylcholinesterase	ACHE	P22303
MOL000358	Beta-sitosterol	Glucose-6-phosphate 1-dehydrogenase	G6PD	P11413
MOL000358	Beta-sitosterol	LXR-beta	NR1H2	P55055
MOL000358	Beta-sitosterol	Glycine receptor subunit alpha-1	GLRA1	P23415
MOL000358	Beta-sitosterol	Carboxylesterase 2	CES2	O00748
MOL000358	Beta-sitosterol	Prostanoid EP1 receptor (by homology)	PTGER1	P34995
MOL000358	Beta-sitosterol	Prostanoid EP2 receptor (by homology)	PTGER2	P43116
MOL000358	Beta-sitosterol	11-beta-hydroxysteroid dehydrogenase 1	HSD11B1	P28845
MOL000358	Beta-sitosterol	Prostaglandin E synthase	PTGES	O14684
MOL000358	Beta-sitosterol	Dual specificity phosphatase Cdc25A	CDC25A	P30304
MOL000358	Beta-sitosterol	Peroxisome proliferator-activated receptor alpha	PPARA	Q07869
MOL000358	Beta-sitosterol	Peroxisome proliferator-activated receptor delta	PPARD	Q03181
MOL000358	Beta-sitosterol	Anti-estrogen binding site (AEBS) (by homology)	DHCR7	Q9UBM7
MOL000358	Beta-sitosterol	Squalene monooxygenase	SQLE	Q14534
MOL000358	Beta-sitosterol	Protein-tyrosine phosphatase 1C	PTPN6	P29350
MOL000358	Beta-sitosterol	Nuclear receptor subfamily 1 group I member 3	NR1I3	Q14994
MOL000358	Beta-sitosterol	Squalene synthetase (by homology)	FDFT1	P37268
MOL000358	Beta-sitosterol	Sigma opioid receptor	SIGMAR1	Q99720
MOL000358	Beta-sitosterol	Nitric oxide synthase, inducible (by homology)	NOS2	P35228
MOL000358	Beta-sitosterol	Glucocorticoid receptor	NR3C1	P04150
MOL000358	Beta-sitosterol	Peroxisome proliferator-activated receptor gamma	PPARG	P37231
MOL000358	Beta-sitosterol	Dual specificity phosphatase Cdc25B	CDC25B	P30305
MOL000358	Beta-sitosterol	UDP-glucuronosyltransferase 2B7	UGT2B7	P16662
MOL000358	Beta-sitosterol	11-beta-hydroxysteroid dehydrogenase 2	HSD11B2	P80365
MOL000358	Beta-sitosterol	DNA polymerase beta (by homology)	POLB	P06746
MOL000358	Beta-sitosterol	Prolyl endopeptidase	PREP	P48147
MOL000358	Beta-sitosterol	Prostanoid EP4 receptor (by homology)	PTGER4	P35408
MOL000358	Beta-sitosterol	Indoleamine 2,3-dioxygenase	IDO1	P14902
MOL000358	Beta-sitosterol	Dopamine D2 receptor	DRD2	P14416
MOL000358	Beta-sitosterol	Thromboxane-A synthase	TBXAS1	P24557
MOL000358	Beta-sitosterol	Potassium-transporting ATPase alpha chain 2	ATP12A	P54707
MOL000358	Beta-sitosterol	Protein Mdm4	MDM4	O15151
MOL000358	Beta-sitosterol	p53-binding protein Mdm-2	MDM2	Q00987
MOL000358	Beta-sitosterol	Prostanoid IP receptor	PTGIR	P43119
MOL000358	Beta-sitosterol	Anti-estrogen binding site (AEBS)	DHCR7 EBP	Q9UBM7 Q15125
MOL000358	Beta-sitosterol	Fatty acid binding protein adipocyte	FABP4	P15090
MOL000358	Beta-sitosterol	Telomerase reverse transcriptase	TERT	O14746
MOL000358	Beta-sitosterol	Fatty acid binding protein muscle	FABP3	P05413
MOL000358	Beta-sitosterol	Fatty acid binding protein epidermal	FABP5	Q01469
MOL000358	Beta-sitosterol	Fatty acid-binding protein, liver	FABP1	P07148
MOL000358	Beta-sitosterol	Adenosine A3 receptor	ADORA3	P0DMS8
MOL000358	Beta-sitosterol	MAP kinase ERK1	MAPK3	P27361
MOL000358	Beta-sitosterol	Protein-tyrosine phosphatase 2C	PTPN11	Q06124
MOL000358	Beta-sitosterol	Aldo-keto reductase family 1 member B10	AKR1B10	O60218
MOL000358	Beta-sitosterol	Protein kinase C gamma	PRKCG	P05129
MOL000358	Beta-sitosterol	Protein kinase C delta	PRKCD	Q05655
MOL000358	Beta-sitosterol	Protein kinase C beta	PRKCB	P05771
MOL000358	Beta-sitosterol	Protein kinase C epsilon	PRKCE	Q02156
MOL000358	Beta-sitosterol	Protein kinase C theta	PRKCQ	Q04759
MOL000358	Beta-sitosterol	Receptor-type tyrosine-protein phosphatase F (LAR)	PTPRF	P10586
MOL000358	Beta-sitosterol	Phospholipase A2 group 1B	PLA2G1B	P04054
MOL000358	Beta-sitosterol	Low molecular weight phosphotyrosine protein phosphatase	ACP1	P24666
MOL000358	Beta-sitosterol	Insulin-like growth factor I receptor	IGF1R	P08069
MOL000358	Beta-sitosterol	Tyrosine-protein kinase SRC	SRC	P12931
MOL000358	Beta-sitosterol	Vascular endothelial growth factor receptor 2	KDR	P35968
MOL000358	Beta-sitosterol	ALK tyrosine kinase receptor	ALK	Q9UM73
MOL000358	Beta-sitosterol	Acyl-CoA desaturase	SCD	O00767
MOL000358	Beta-sitosterol	Monoglyceride lipase	MGLL	Q99685
MOL000358	Beta-sitosterol	Beta-secretase 1	BACE1	P56817
MOL000358	Beta-sitosterol	C-C chemokine receptor type 1	CCR1	P32246
MOL000358	Beta-sitosterol	DNA topoisomerase II alpha	TOP2A	P11388
MOL000358	Beta-sitosterol	GABA-B receptor (by homology)	GABBR1	Q9UBS5
MOL000358	Beta-sitosterol	Beta secretase 2	BACE2	Q9Y5Z0
MOL000358	Beta-sitosterol	MAP kinase p38 alpha	MAPK14	Q16539
MOL000358	Beta-sitosterol	Coagulation factor XI	F11	P03951
MOL000358	Beta-sitosterol	Prostanoid FP receptor	PTGFR	P43088
MOL000358	Beta-sitosterol	Prostanoid EP3 receptor	PTGER3	P43115
MOL000358	Beta-sitosterol	Prostanoid DP receptor	PTGDR	Q13258
MOL000358	Beta-sitosterol	DNA topoisomerase I	TOP1	P11387
MOL000358	Beta-sitosterol	Hypoxia-inducible factor 1 alpha	HIF1A	Q16665
MOL000358	Beta-sitosterol	Acetyl-CoA carboxylase 2	ACACB	O00763
MOL000358	Beta-sitosterol	Protein kinase C eta	PRKCH	P24723
MOL000358	Beta-sitosterol	T-cell protein-tyrosine phosphatase	PTPN2	P17706
MOL000358	Beta-sitosterol	Neurokinin 1 receptor	TACR1	P25103
MOL000358	Beta-sitosterol	Melatonin receptor 1A	MTNR1A	P48039
MOL000358	Beta-sitosterol	Melatonin receptor 1B	MTNR1B	P49286
MOL000358	Beta-sitosterol	Neuropeptide Y receptor type 5 (by homology)	NPY5R	Q15761
MOL000358	Beta-sitosterol	Solute carrier family 22 member 6 (by homology)	SLC22A6	Q4U2R8
MOL000358	Beta-sitosterol	Mitogen-activated protein kinase kinase kinase 14	MAP3K14	Q99558
MOL000449	Stigmasterol	Androgen Receptor	AR	P10275
MOL000449	Stigmasterol	Niemann-Pick C1-like protein 1	NPC1L1	Q9UHC9
MOL000449	Stigmasterol	HMG-CoA reductase	HMGCR	P04035
MOL000449	Stigmasterol	Cytochrome P450 51 (by homology)	CYP51A1	Q16850
MOL000449	Stigmasterol	Cytochrome P450 19A1	CYP19A1	P11511
MOL000449	Stigmasterol	LXR-alpha	NR1H3	Q13133
MOL000449	Stigmasterol	Cytochrome P450 17A1	CYP17A1	P05093
MOL000449	Stigmasterol	Nuclear receptor ROR-gamma	RORC	P51449
MOL000449	Stigmasterol	Estrogen receptor alpha	ESR1	P03372
MOL000449	Stigmasterol	Estrogen receptor beta	ESR2	Q92731
MOL000449	Stigmasterol	Testis-specific androgen-binding protein	SHBG	P04278
MOL000449	Stigmasterol	Sterol regulatory element-binding protein 2	SREBF2	Q12772
MOL000449	Stigmasterol	Acetylcholinesterase	ACHE	P22303
MOL000449	Stigmasterol	Cytochrome P450 2C19	CYP2C19	P33261
MOL000449	Stigmasterol	Protein-tyrosine phosphatase 1B	PTPN1	P18031
MOL000449	Stigmasterol	Norepinephrine transporter	SLC6A2	P23975
MOL000449	Stigmasterol	Butyrylcholinesterase	BCHE	P06276
MOL000449	Stigmasterol	Nuclear receptor ROR-alpha	RORA	P35398
MOL000449	Stigmasterol	Corticosteroid binding globulin	SERPINA6	P08185
MOL000449	Stigmasterol	Serotonin transporter	SLC6A4	P31645
MOL000449	Stigmasterol	Muscarinic acetylcholine receptor M2	CHRM2	P08172
MOL000449	Stigmasterol	Glucose-6-phosphate 1-dehydrogenase	G6PD	P11413
MOL000449	Stigmasterol	Vitamin D receptor	VDR	P11473
MOL000449	Stigmasterol	LXR-beta	NR1H2	P55055
MOL000449	Stigmasterol	11-beta-hydroxysteroid dehydrogenase 1	HSD11B1	P28845
MOL000449	Stigmasterol	Prostanoid EP1 receptor (by homology)	PTGER1	P34995
MOL000449	Stigmasterol	Prostanoid EP2 receptor (by homology)	PTGER2	P43116
MOL000449	Stigmasterol	Dual specificity phosphatase Cdc25A	CDC25A	P30304
MOL000449	Stigmasterol	Glycine receptor subunit alpha-1	GLRA1	P23415
MOL000449	Stigmasterol	Carboxylesterase 2	CES2	O00748
MOL000449	Stigmasterol	Prostaglandin E synthase	PTGES	O14684
MOL000449	Stigmasterol	Peroxisome proliferator-activated receptor alpha	PPARA	Q07869
MOL000449	Stigmasterol	Peroxisome proliferator-activated receptor delta	PPARD	Q03181
MOL000449	Stigmasterol	Squalene monooxygenase	SQLE	Q14534
MOL000449	Stigmasterol	Anti-estrogen binding site (AEBS) (by homology)	DHCR7	Q9UBM7
MOL000449	Stigmasterol	Nuclear receptor subfamily 1 group I member 3	NR1I3	Q14994
MOL000449	Stigmasterol	Protein-tyrosine phosphatase 1C	PTPN6	P29350
MOL000449	Stigmasterol	Glucocorticoid receptor	NR3C1	P04150
MOL000449	Stigmasterol	Dual specificity phosphatase Cdc25B	CDC25B	P30305
MOL000449	Stigmasterol	Nitric oxide synthase, inducible (by homology)	NOS2	P35228
MOL000449	Stigmasterol	11-beta-hydroxysteroid dehydrogenase 2	HSD11B2	P80365
MOL000449	Stigmasterol	Thromboxane-A synthase	TBXAS1	P24557
MOL000449	Stigmasterol	Peroxisome proliferator-activated receptor gamma	PPARG	P37231
MOL000449	Stigmasterol	UDP-glucuronosyltransferase 2B7	UGT2B7	P16662
MOL000449	Stigmasterol	DNA polymerase beta (by homology)	POLB	P06746
MOL000449	Stigmasterol	Prolyl endopeptidase	PREP	P48147
MOL000449	Stigmasterol	Sigma opioid receptor	SIGMAR1	Q99720
MOL000449	Stigmasterol	Prostanoid EP4 receptor (by homology)	PTGER4	P35408
MOL000449	Stigmasterol	Indoleamine 2,3-dioxygenase	IDO1	P14902
MOL000449	Stigmasterol	Protein Mdm4	MDM4	O15151
MOL000449	Stigmasterol	Dopamine D2 receptor	DRD2	P14416
MOL000449	Stigmasterol	p53-binding protein Mdm-2	MDM2	Q00987
MOL000449	Stigmasterol	Potassium-transporting ATPase alpha chain 2	ATP12A	P54707
MOL000449	Stigmasterol	Monoglyceride lipase	MGLL	Q99685
MOL000449	Stigmasterol	Prostanoid IP receptor	PTGIR	P43119
MOL000449	Stigmasterol	Anti-estrogen binding site (AEBS)	DHCR7 EBP	Q9UBM7 Q15125
MOL000449	Stigmasterol	Fatty acid binding protein adipocyte	FABP4	P15090
MOL000449	Stigmasterol	Fatty acid binding protein muscle	FABP3	P05413
MOL000449	Stigmasterol	Fatty acid binding protein epidermal	FABP5	Q01469
MOL000449	Stigmasterol	Fatty acid-binding protein, liver	FABP1	P07148
MOL000449	Stigmasterol	Beta secretase 2	BACE2	Q9Y5Z0
MOL000449	Stigmasterol	Adenosine A3 receptor	ADORA3	P0DMS8
MOL000449	Stigmasterol	MAP kinase ERK1	MAPK3	P27361
MOL000449	Stigmasterol	Protein-tyrosine phosphatase 2C	PTPN11	Q06124
MOL000449	Stigmasterol	Aldo-keto reductase family 1 member B10	AKR1B10	O60218
MOL000449	Stigmasterol	C-C chemokine receptor type 1	CCR1	P32246
MOL000449	Stigmasterol	GABA-B receptor (by homology)	GABBR1	Q9UBS5
MOL000449	Stigmasterol	Beta-secretase 1	BACE1	P56817
MOL000449	Stigmasterol	Receptor-type tyrosine-protein phosphatase F (LAR)	PTPRF	P10586
MOL000449	Stigmasterol	Phospholipase A2 group 1B	PLA2G1B	P04054
MOL000449	Stigmasterol	Low molecular weight phosphotyrosine protein phosphatase	ACP1	P24666
MOL000449	Stigmasterol	Acyl-CoA desaturase	SCD	O00767
MOL000449	Stigmasterol	MAP kinase p38 alpha	MAPK14	Q16539
MOL000449	Stigmasterol	Metabotropic glutamate receptor 2	GRM2	Q14416
MOL000449	Stigmasterol	Acetyl-CoA carboxylase 2	ACACB	O00763
MOL000449	Stigmasterol	Melatonin receptor 1A	MTNR1A	P48039
MOL000449	Stigmasterol	Melatonin receptor 1B	MTNR1B	P49286
MOL000449	Stigmasterol	DNA topoisomerase II alpha	TOP2A	P11388
MOL000449	Stigmasterol	Insulin-like growth factor I receptor	IGF1R	P08069
MOL000449	Stigmasterol	Tyrosine-protein kinase SRC	SRC	P12931
MOL000449	Stigmasterol	Vascular endothelial growth factor receptor 2	KDR	P35968
MOL000449	Stigmasterol	ALK tyrosine kinase receptor	ALK	Q9UM73
MOL000449	Stigmasterol	Protein kinase C gamma	PRKCG	P05129
MOL000449	Stigmasterol	Protein kinase C delta	PRKCD	Q05655
MOL000449	Stigmasterol	Protein kinase C beta	PRKCB	P05771
MOL000449	Stigmasterol	Protein kinase C epsilon	PRKCE	Q02156
MOL000449	Stigmasterol	Protein kinase C theta	PRKCQ	Q04759
MOL000449	Stigmasterol	T-cell protein-tyrosine phosphatase	PTPN2	P17706
MOL000449	Stigmasterol	Voltage-gated potassium channel subunit Kv1.5	KCNA5	P22460
MOL000449	Stigmasterol	Neurokinin 1 receptor	TACR1	P25103
MOL000449	Stigmasterol	Prostanoid FP receptor	PTGFR	P43088
MOL000449	Stigmasterol	Prostanoid EP3 receptor	PTGER3	P43115
MOL000449	Stigmasterol	Prostanoid DP receptor	PTGDR	Q13258
MOL000449	Stigmasterol	Type-1 angiotensin II receptor (by homology)	AGTR1	P30556
MOL000449	Stigmasterol	Cannabinoid receptor 1 (by homology)	CNR1	P21554
MOL000449	Stigmasterol	DNA topoisomerase I	TOP1	P11387
MOL000449	Stigmasterol	Hypoxia-inducible factor 1 alpha	HIF1A	Q16665
MOL000449	Stigmasterol	Coagulation factor XI	F11	P03951
MOL000449	Stigmasterol	Serotonin 2b (5-HT2b) receptor	HTR2B	P41595
MOL000449	Stigmasterol	Vasopressin V1a receptor	AVPR1A	P37288
MOL001452	Protocatechualdehyde	Carbonic anhydrase VI	CA6	P23280
MOL001452	Protocatechualdehyde	Carbonic anhydrase IV	CA4	P22748
MOL001452	Protocatechualdehyde	Carbonic anhydrase III	CA3	P07451
MOL001452	Protocatechualdehyde	Alpha-(1,3)-fucosyltransferase 7	FUT7	Q11130
MOL001452	Protocatechualdehyde	Carbonic anhydrase VB	CA5B	Q9Y2D0
MOL001452	Protocatechualdehyde	Carbonic anhydrase VA	CA5A	P35218
MOL001452	Protocatechualdehyde	Carbonic anhydrase II	CA2	P00918
MOL001452	Protocatechualdehyde	Tyrosinase (by homology)	TYR	P14679
MOL001452	Protocatechualdehyde	Carbonic anhydrase VII	CA7	P43166
MOL001452	Protocatechualdehyde	Carbonic anhydrase I	CA1	P00915
MOL001452	Protocatechualdehyde	Carbonic anhydrase XII	CA12	O43570
MOL001452	Protocatechualdehyde	Carbonic anhydrase XIV	CA14	Q9ULX7
MOL001452	Protocatechualdehyde	Carbonic anhydrase IX	CA9	Q16790
MOL001452	Protocatechualdehyde	Serine/threonine-protein kinase/endoribonuclease IRE1	ERN1	O75460
MOL001452	Protocatechualdehyde	Catechol O-methyltransferase (by homology)	COMT	P21964
MOL001452	Protocatechualdehyde	Dual specificity phosphatase Cdc25B	CDC25B	P30305
MOL001452	Protocatechualdehyde	Dual specificity protein phosphatase 1 (by homology)	DUSP1	P28562
MOL001452	Protocatechualdehyde	Dual-specificity tyrosine-phosphorylation regulated kinase 1A	DYRK1A	Q13627
MOL001452	Protocatechualdehyde	Dual specificty protein kinase CLK1	CLK1	P49759
MOL001452	Protocatechualdehyde	Dual specificity tyrosine-phosphorylation-regulated kinase 1B	DYRK1B	Q9Y463
MOL001452	Protocatechualdehyde	Transthyretin	TTR	P02766
MOL001452	Protocatechualdehyde	Epidermal growth factor receptor erbB1	EGFR	P00533
MOL001452	Protocatechualdehyde	Serum albumin	ALB	P02768
MOL001452	Protocatechualdehyde	Histone deacetylase 1	HDAC1	Q13547
MOL001452	Protocatechualdehyde	L-lactate dehydrogenase A chain	LDHA	P00338
MOL001452	Protocatechualdehyde	L-lactate dehydrogenase B chain	LDHB	P07195
MOL001452	Protocatechualdehyde	Succinate semialdehyde dehydrogenase	ALDH5A1	P51649
MOL001452	Protocatechualdehyde	Gamma-amino-N-butyrate transaminase	ABAT	P80404
MOL001452	Protocatechualdehyde	Fatty acid synthase	FASN	P49327
MOL001452	Protocatechualdehyde	Steryl-sulfatase	STS	P08842
MOL001452	Protocatechualdehyde	Poly [ADP-ribose] polymerase-1	PARP1	P09874
MOL001452	Protocatechualdehyde	Indoleamine 2,3-dioxygenase	IDO1	P14902
MOL001452	Protocatechualdehyde	Lysine-specific demethylase 4D-like	KDM4E	B2RXH2
MOL001452	Protocatechualdehyde	Carbonic anhydrase XIII	CA13	Q8N1Q1
MOL001452	Protocatechualdehyde	Estrogen receptor beta	ESR2	Q92731
MOL001452	Protocatechualdehyde	Induced myeloid leukemia cell differentiation protein Mcl-1	MCL1	Q07820
MOL001452	Protocatechualdehyde	Apoptosis regulator Bcl-2	BCL2	P10415
MOL001452	Protocatechualdehyde	Histone deacetylase 6	HDAC6	Q9UBN7
MOL001452	Protocatechualdehyde	Histone deacetylase 2	HDAC2	Q92769
MOL001452	Protocatechualdehyde	Myoglobin	MB	P02144
MOL001452	Protocatechualdehyde	Estrogen receptor alpha	ESR1	P03372
MOL001452	Protocatechualdehyde	Insulin-like growth factor I receptor	IGF1R	P08069
MOL001452	Protocatechualdehyde	ALK tyrosine kinase receptor	ALK	Q9UM73
MOL001452	Protocatechualdehyde	Leukocyte common antigen	PTPRC	P08575
MOL001452	Protocatechualdehyde	Estradiol 17-beta-dehydrogenase 1	HSD17B1	P14061
MOL001452	Protocatechualdehyde	Apoptosis regulator Bcl-X	BCL2L1	Q07817
MOL001452	Protocatechualdehyde	Arachidonate 15-lipoxygenase	ALOX15	P16050
MOL001452	Protocatechualdehyde	Alkaline phosphatase placental-like	ALPG	P10696
MOL001452	Protocatechualdehyde	Phospholipase A-2-activating protein	PLAA	Q9Y263
MOL001452	Protocatechualdehyde	Aldo-keto-reductase family 1 member C3	AKR1C3	P42330
MOL001452	Protocatechualdehyde	Proteasome Macropain subunit MB1	PSMB5	P28074
MOL001452	Protocatechualdehyde	G-protein coupled receptor 35	GPR35	Q9HC97
MOL001452	Protocatechualdehyde	Dopamine beta-hydroxylase	DBH	P09172
MOL001452	Protocatechualdehyde	Hydroxycarboxylic acid receptor 2	HCAR2	Q8TDS4
MOL001452	Protocatechualdehyde	Steroid 5-alpha-reductase 2	SRD5A2	P31213
MOL001452	Protocatechualdehyde	Estradiol 17-beta-dehydrogenase 2	HSD17B2	P37059
MOL001452	Protocatechualdehyde	Plasminogen activator inhibitor-1	SERPINE1	P05121
MOL001452	Protocatechualdehyde	Voltage-gated potassium channel subunit Kv1.1	KCNA1	Q09470
MOL001452	Protocatechualdehyde	Voltage-gated potassium channel subunit Kv1.4	KCNA4	P22459
MOL001452	Protocatechualdehyde	Arylamine N-acetyltransferase 1	NAT1	P18440
MOL001452	Protocatechualdehyde	Glycogen synthase kinase-3 beta	GSK3B	P49841
MOL001452	Protocatechualdehyde	Estradiol 17-beta-dehydrogenase 3	HSD17B3	P37058
MOL001452	Protocatechualdehyde	Corticotropin releasing factor receptor 1	CRHR1	P34998
MOL001452	Protocatechualdehyde	Dopamine D3 receptor	DRD3	P35462
MOL001452	Protocatechualdehyde	Thiopurine S-methyltransferase	TPMT	P51580
MOL001452	Protocatechualdehyde	Histone deacetylase 3	HDAC3	O15379
MOL001452	Protocatechualdehyde	Androgen Receptor (by homology)	AR	P10275
MOL001452	Protocatechualdehyde	Cyclooxygenase-1	PTGS1	P23219
MOL001452	Protocatechualdehyde	Transient receptor potential cation channel subfamily A member 1	TRPA1	O75762
MOL001452	Protocatechualdehyde	Melatonin receptor 1A	MTNR1A	P48039
MOL001452	Protocatechualdehyde	Acetylcholinesterase	ACHE	P22303
MOL001452	Protocatechualdehyde	PI3-kinase p110-delta subunit	PIK3CD	O00329
MOL001452	Protocatechualdehyde	DNA-dependent protein kinase	PRKDC	P78527
MOL001452	Protocatechualdehyde	PI3-kinase p110-gamma subunit	PIK3CG	P48736
MOL001452	Protocatechualdehyde	Hematopoietic cell protein-tyrosine phosphatase 70Z-PEP	PTPN22	Q9Y2R2
MOL001452	Protocatechualdehyde	Serotonin 2b (5-HT2b) receptor	HTR2B	P41595
MOL001452	Protocatechualdehyde	Dopamine D5 receptor	DRD5	P21918
MOL001452	Protocatechualdehyde	Melatonin receptor 1B	MTNR1B	P49286
MOL001452	Protocatechualdehyde	Monoamine oxidase A	MAOA	P21397
MOL001452	Protocatechualdehyde	Dopamine D1 receptor	DRD1	P21728
MOL001452	Protocatechualdehyde	Dopamine D2 receptor	DRD2	P14416
MOL001452	Protocatechualdehyde	Dopamine D4 receptor	DRD4	P21917
MOL001452	Protocatechualdehyde	Norepinephrine transporter	SLC6A2	P23975
MOL001452	Protocatechualdehyde	Dopamine transporter	SLC6A3	Q01959
MOL001452	Protocatechualdehyde	Aldo-keto reductase family 1 member C2	AKR1C2	P52895
MOL001452	Protocatechualdehyde	Aldo-keto reductase family 1 member C1	AKR1C1	Q04828
MOL001452	Protocatechualdehyde	Thrombin	F2	P00734
MOL001452	Protocatechualdehyde	Amine oxidase, copper containing	AOC3	Q16853
MOL001452	Protocatechualdehyde	Tyrosyl-DNA phosphodiesterase 1	TDP1	Q9NUW8
MOL001452	Protocatechualdehyde	PI3-kinase p110-alpha subunit	PIK3CA	P42336
MOL001452	Protocatechualdehyde	Myeloperoxidase	MPO	P05164
MOL001452	Protocatechualdehyde	Cannabinoid receptor 1	CNR1	P21554
MOL001452	Protocatechualdehyde	Cannabinoid receptor 2	CNR2	P34972
MOL001452	Protocatechualdehyde	Butyrylcholinesterase	BCHE	P06276
MOL001452	Protocatechualdehyde	Neuronal acetylcholine receptor protein alpha-7 subunit	CHRNA7	P36544
MOL001452	Protocatechualdehyde	Histone acetyltransferase p300	EP300	Q09472
MOL001452	Protocatechualdehyde	Lysosomal alpha-glucosidase	GAA	P10253
MOL001452	Protocatechualdehyde	Quinone reductase 2	NQO2	P16083
MOL001452	Protocatechualdehyde	Adenosine A1 receptor (by homology)	ADORA1	P30542
MOL001452	Protocatechualdehyde	Cathepsin (V and K)	CTSV	O60911
