# Supplementary material for: Investigation of the mechanism of the anti-cancer effects of Astragalus propinquus Schischkin and Pinellia pedatisecta Schott (A&P) on melanoma via network pharmacology and experimental verification
Source: Front Pharmacol. 2022 Aug 12;13:895738. doi: 10.3389/fphar.2022.895738 (PMC9411814; doi:10.3389/fphar.2022.895738)
Supplement: Supplementary file 3 [file Table6.XLSX]

## Sheet: Sheet1
Supplementary Table S6 ▏Detailed information of the PPI work
SUID	AverageShortestPathLength	BetweennessCentrality	ClosenessCentrality	ClusteringCoefficient	Degree	Eccentricity	IsSingleNode	name	NeighborhoodConnectivity	NumberOfDirectedEdges	NumberOfUndirectedEdges	PartnerOfMultiEdgedNodePairs	Radiality	selected	SelfLoops	shared name	Stress	TopologicalCoefficient
72	2.33871	0	0.427586	1	3	4	FALSE	ABCB1	22.6667	3	0	0	0.732258	FALSE	0	ABCB1	0	0.552846
73	1.83871	0.0687233	0.54386	0.278947	20	3	FALSE	EP300	10.8	20	0	0	0.832258	FALSE	0	EP300	1022	0.210784
75	1.5	0.242689	0.666667	0.201426	34	3	FALSE	TP53	10.1471	34	0	0	0.9	FALSE	0	TP53	3218	0.174442
77	2	0.0305736	0.5	0.263736	14	4	FALSE	MAPK8	12.7857	14	0	0	0.8	FALSE	0	MAPK8	642	0.268997
79	2.1129	0.00315467	0.473282	0.607143	8	3	FALSE	ABL1	14.75	8	0	0	0.777419	FALSE	0	ABL1	86	0.31383
80	2.20968	0.00027102	0.452555	0.9	5	3	FALSE	CDK4	17.2	5	0	0	0.758065	FALSE	0	CDK4	14	0.390909
82	2.01613	0.00893616	0.496	0.533333	10	3	FALSE	MDM2	16.4	10	0	0	0.796774	FALSE	0	MDM2	184	0.321569
84	2.16129	0.0091288	0.462687	0.444444	9	4	FALSE	CDK2	13.5556	9	0	0	0.767742	FALSE	0	CDK2	230	0.312661
87	2.1129	0.0266198	0.473282	0.4	10	3	FALSE	ATM	11	10	0	0	0.777419	FALSE	0	ATM	402	0.244444
89	1.96774	0.00599028	0.508197	0.563636	11	3	FALSE	TERT	18.1818	11	0	0	0.806452	FALSE	0	TERT	198	0.343053
91	1.67742	0.158	0.596154	0.196667	25	3	FALSE	HSP90AA1	10.44	25	0	0	0.864516	FALSE	0	HSP90AA1	2322	0.191111
94	2.3871	0.0322581	0.418919	0.333333	3	3	FALSE	AHR	15.3333	3	0	0	0.722581	FALSE	0	AHR	358	0.441176
95	3.37097	0	0.296651	0	1	4	FALSE	CYP1B1	3	1	0	0	0.525806	FALSE	0	CYP1B1	0	0
97	1.70968	0.0769035	0.584906	0.373684	20	3	FALSE	ESR1	14.5	20	0	0	0.858065	FALSE	0	ESR1	1420	0.241667
100	1.72581	0.080373	0.579439	0.30303	22	3	FALSE	AKT1	13.1364	22	0	0	0.854839	FALSE	0	AKT1	1464	0.230463
101	2.30645	0.00056922	0.433566	0.666667	3	4	FALSE	AURKA	20.3333	3	0	0	0.73871	FALSE	0	AURKA	12	0.472868
103	1.90323	0.0367035	0.525424	0.291667	16	4	FALSE	NFKB1	13.125	16	0	0	0.819355	FALSE	0	NFKB1	864	0.247642
105	1.93548	0.0179947	0.516667	0.428571	14	4	FALSE	IL2	15.3571	14	0	0	0.812903	FALSE	0	IL2	552	0.289757
107	1.96774	0.0133546	0.508197	0.5	12	3	FALSE	MAPK14	17	12	0	0	0.806452	FALSE	0	MAPK14	398	0.331699
109	2.17742	0.00571886	0.459259	0.533333	6	4	FALSE	RAF1	18.3333	6	0	0	0.764516	FALSE	0	RAF1	118	0.398551
112	1.75806	0.0452152	0.568807	0.37619	21	3	FALSE	MAPK3	13.8571	21	0	0	0.848387	FALSE	0	MAPK3	1218	0.247449
115	1.82258	0.108779	0.548673	0.204678	19	3	FALSE	PIK3CA	10.3158	19	0	0	0.835484	FALSE	0	PIK3CA	1606	0.196356
118	2.33871	0.00208558	0.427586	0.52381	7	4	FALSE	PIK3CB	12.2857	7	0	0	0.732258	FALSE	0	PIK3CB	52	0.332046
122	2.01613	0.0245258	0.496	0.351648	14	3	FALSE	PTPN11	12.7143	14	0	0	0.796774	FALSE	0	PTPN11	560	0.270517
124	2.5	0.00018116	0.4	0.833333	4	4	FALSE	PIK3CG	14.5	4	0	0	0.7	FALSE	0	PIK3CG	10	0.453125
126	2	0.0161119	0.5	0.363636	11	3	FALSE	MTOR	13.3636	11	0	0	0.8	FALSE	0	MTOR	346	0.262032
128	2.16129	0.00026433	0.462687	0.833333	4	3	FALSE	MCL1	22.25	4	0	0	0.767742	FALSE	0	MCL1	10	0.463542
130	1.85484	0.0223396	0.53913	0.47619	15	3	FALSE	JUN	15.8667	15	0	0	0.829032	FALSE	0	JUN	716	0.283333
132	2.59677	0.00028693	0.385093	0.333333	3	4	FALSE	PIK3CD	14.3333	3	0	0	0.680645	FALSE	0	PIK3CD	12	0.538462
134	2.06452	0.00221872	0.484375	0.642857	8	3	FALSE	BCL2	19.375	8	0	0	0.787097	FALSE	0	BCL2	64	0.3875
137	1.93548	0.00847479	0.516667	0.590909	12	3	FALSE	HIF1A	17.8333	12	0	0	0.812903	FALSE	0	HIF1A	232	0.330247
139	2.80645	0	0.356322	0	1	4	FALSE	ALK	19	1	0	0	0.63871	FALSE	0	ALK	0	0
141	2.3871	0.00010576	0.418919	0.833333	4	4	FALSE	APEX1	18	4	0	0	0.722581	FALSE	0	APEX1	2	0.486486
142	2.25806	0.00194018	0.442857	0.6	6	4	FALSE	PARP1	16.5	6	0	0	0.748387	FALSE	0	PARP1	40	0.392857
151	2.25806	0.0462258	0.442857	0.333333	7	4	FALSE	KDM1A	11.8571	7	0	0	0.748387	FALSE	0	KDM1A	732	0.292857
154	2.98387	0	0.335135	1	2	4	FALSE	ERCC5	8.5	2	0	0	0.603226	FALSE	0	ERCC5	0	0.607143
157	2.40323	0.00048475	0.416107	0.666667	4	4	FALSE	CHEK2	14.75	4	0	0	0.719355	FALSE	0	CHEK2	6	0.409722
159	2.22581	0.00517117	0.449275	0.4	5	3	FALSE	PLK1	13.8	5	0	0	0.754839	FALSE	0	PLK1	92	0.32093
162	1.80645	0.0419182	0.553571	0.352632	20	3	FALSE	MAPK1	13.5	20	0	0	0.83871	FALSE	0	MAPK1	1130	0.25
170	2.66129	0	0.375758	1	3	4	FALSE	BRAF	15.6667	3	0	0	0.667742	FALSE	0	BRAF	0	0.712121
174	2.80645	0	0.356322	0	1	4	FALSE	CAPN1	19	1	0	0	0.63871	FALSE	0	CAPN1	0	0
180	2.58065	0.00053543	0.3875	0.333333	3	4	FALSE	WEE1	13	3	0	0	0.683871	FALSE	0	WEE1	16	0.469136
189	1.91935	0.0120328	0.521008	0.515152	12	3	FALSE	EGFR	16.4167	12	0	0	0.816129	FALSE	0	EGFR	354	0.298485
194	2.06452	0.0096733	0.484375	0.392857	8	3	FALSE	ERBB2	15.5	8	0	0	0.787097	FALSE	0	ERBB2	270	0.313776
196	2.37097	0.00094016	0.421769	0.666667	6	4	FALSE	MET	16.6667	6	0	0	0.725806	FALSE	0	MET	34	0.462963
204	2.03226	0.0120976	0.492063	0.472727	11	3	FALSE	SIRT1	13.9091	11	0	0	0.793548	FALSE	0	SIRT1	262	0.283859
210	2.1129	0.00069166	0.473282	0.7	5	3	FALSE	HSPA1A	24	5	0	0	0.777419	FALSE	0	HSPA1A	28	0.48
213	2.32258	0.00495141	0.430556	0.535714	8	4	FALSE	TNF	12.875	8	0	0	0.735484	FALSE	0	TNF	104	0.347973
215	2.82258	0	0.354286	0	1	4	FALSE	VDR	20	1	0	0	0.635484	FALSE	0	VDR	0	0
217	2.20968	0.00036262	0.452555	0.666667	3	3	FALSE	HDAC6	26.3333	3	0	0	0.758065	FALSE	0	HDAC6	12	0.572464
219	2.24194	0.00243465	0.446043	0.7	5	4	FALSE	HDAC2	17.6	5	0	0	0.751613	FALSE	0	HDAC2	66	0.409302
223	2.19355	0.00229915	0.455882	0.619048	7	4	FALSE	PPARG	16.4286	7	0	0	0.76129	FALSE	0	PPARG	78	0.373377
231	2.22581	0.0617324	0.449275	0.269231	13	4	FALSE	IL6	10.3077	13	0	0	0.754839	FALSE	0	IL6	1116	0.276507
264	2.46774	0.0180003	0.405229	0.5	4	4	FALSE	MMP2	11	4	0	0	0.706452	FALSE	0	MMP2	204	0.335938
270	2.29032	0.0012804	0.43662	0.166667	4	4	FALSE	KDR	17.5	4	0	0	0.741935	FALSE	0	KDR	58	0.435897
277	2.17742	0.00491321	0.459259	0.4	6	4	FALSE	TLR4	14.3333	6	0	0	0.764516	FALSE	0	TLR4	154	0.314815
293	2.32258	0.0110914	0.430556	0.288889	10	4	FALSE	SYK	11	10	0	0	0.735484	FALSE	0	SYK	252	0.320588
301	2.98387	0	0.335135	1	3	5	FALSE	MMP1	6.66667	3	0	0	0.603226	FALSE	0	MMP1	0	0.47619
304	2.27419	0.0017495	0.439716	0	2	4	FALSE	PTGS2	23.5	2	0	0	0.745161	FALSE	0	PTGS2	72	0.535714
307	2.98387	0	0.335135	1	3	5	FALSE	MMP9	6.66667	3	0	0	0.603226	FALSE	0	MMP9	0	0.47619
322	3.24194	0	0.308458	0	1	5	FALSE	KDM4A	7	1	0	0	0.551613	FALSE	0	KDM4A	0	0
327	2.54839	0.00044023	0.392405	0.333333	3	4	FALSE	KIT	15.6667	3	0	0	0.690323	FALSE	0	KIT	18	0.547619
352	2.22581	0.00027636	0.449275	0.666667	3	4	FALSE	NGFR	22.3333	3	0	0	0.754839	FALSE	0	NGFR	10	0.465278
