# Supplementary material for: Investigation of the mechanism of the anti-cancer effects of Astragalus propinquus Schischkin and Pinellia pedatisecta Schott (A&P) on melanoma via network pharmacology and experimental verification
Source: Front Pharmacol. 2022 Aug 12;13:895738. doi: 10.3389/fphar.2022.895738 (PMC9411814; doi:10.3389/fphar.2022.895738)
Supplement: Supplementary file 5 [file Table4.XLSX]

## Sheet: C0025202
Supplementary Table S4 ▏The therapeutic gene targets for treating melanoma
Gene	Gene_id	UniProt	Gene_Full_Name	Protein_Class	N_diseases_g	DSI_g	DPI_g	pLI	Score_gda	EL_gda	EI_gda	N_PMIDs	N_SNPs_gda	First_Ref	Last_Ref
BRAF	673	P15056	B-Raf proto-oncogene, serine/threonine kinase	Kinase	1228	0.319	0.846	0.99995	1		0.983	1637	35	1986	2020
CDKN2A	1029	P42771;Q8N726	cyclin dependent kinase inhibitor 2A		1314	0.3	0.885	0.39474	0.8	strong	0.95	535	32	1994	2020
HRAS	3265	P01112	HRas proto-oncogene, GTPase	Enzyme modulator	698	0.378	0.885	0.079774	0.8		1	25	6	1984	2018
PTEN	5728	P60484	phosphatase and tensin homolog	Enzyme	1349	0.305	0.923	0.25651	0.8	strong	0.95	101	4	1997	2020
CDK4	1019	P11802	cyclin dependent kinase 4	Kinase	433	0.412	0.808	0.062909	0.7	strong	0.961	128	3	1994	2020
ERBB4	2066	Q15303	erb-b2 receptor tyrosine kinase 4	Kinase	317	0.455	0.846	0.99912	0.7		0.917	12	6	2009	2018
GNA11	2767	P29992	G protein subunit alpha 11	Enzyme modulator	122	0.563	0.731	0.88941	0.7		1	26	1	1989	2019
GNAQ	2776	P50148	G protein subunit alpha q	Enzyme modulator	219	0.516	0.808	0.98069	0.7		0.967	30	2	1989	2019
MITF	4286	O75030	melanocyte inducing transcription factor		244	0.499	0.808	0.98119	0.7		0.974	194	7	2002	2020
NRAS	4893	P01111	NRAS proto-oncogene, GTPase	Enzyme modulator	611	0.39	0.808	0.49009	0.7		0.969	321	10	1987	2020
MAP2K1	5604	Q02750	mitogen-activated protein kinase kinase 1	Kinase	389	0.439	0.846	0.89669	0.7		1	44	15	2003	2019
STK11	6794	Q15831	serine/threonine kinase 11	Kinase	372	0.435	0.808	0.9934	0.7		1	15	4	1999	2018
TERT	7015	O14746	telomerase reverse transcriptase	Enzyme	703	0.374	0.846	0.99046	0.7	strong	1	47	4	2001	2019
TP53	7157	P04637	tumor protein p53	Transcription factor	2494	0.236	0.962	0.53235	0.7		0.943	209	13	1991	2020
BAP1	8314	Q92560	BRCA1 associated protein 1	Enzyme	299	0.454	0.731	0.99443	0.7	strong	0.95	40	1	2010	2019
MAP2K2	5605	P36507	mitogen-activated protein kinase kinase 2	Kinase	177	0.534	0.731	0.96673	0.67		1	9	5	2011	2019
NF1	4763	P21359	neurofibromin 1	Enzyme modulator	380	0.44	0.885	0.90175	0.6		1	17	0	1993	2018
RAC1	5879	P63000	Rac family small GTPase 1	Enzyme modulator	415	0.429	0.962	0.76228	0.6		1	19	2	2004	2019
PPP6C	5537	O00743	protein phosphatase 6 catalytic subunit		20	0.729	0.231	0.85535	0.54		1	4	0	2012	2015
PARP1	142	P09874	poly(ADP-ribose) polymerase 1		565	0.389	0.923	0.00033366	0.5		1	16	3	2006	2019
CTNNB1	1499	P35222	catenin beta 1		1368	0.303	0.885	0.99999	0.5		0.986	70	12	1996	2020
ERCC2	2068	P18074	ERCC excision repair 2, TFIIH core complex helicase subunit	Enzyme	499	0.42	0.846	7.0654e-20	0.5		0.938	16	2	2001	2019
AKT1	207	P31749	AKT serine/threonine kinase 1	Kinase	1250	0.311	0.962	0.9759	0.5		0.976	84	3	2002	2020
KIT	3815	P10721	KIT proto-oncogene, receptor tyrosine kinase	Kinase	715	0.366	0.808	0.98087	0.5		0.967	183	23	1992	2020
MC1R	4157	Q01726	melanocortin 1 receptor	G-protein coupled receptor	183	0.524	0.808	8.1075e-11	0.5		0.959	194	15	1996	2020
MDM2	4193	Q00987	MDM2 proto-oncogene	Nucleic acid binding	702	0.362	0.846	0.99981	0.5		1	31	1	1995	2020
MTAP	4507	Q13126	methylthioadenosine phosphorylase	Enzyme	167	0.514	0.731	7.5973e-08	0.5		1	19	6	1995	2019
ATM	472	Q13315	ATM serine/threonine kinase	Kinase	684	0.374	0.885	5.5884e-47	0.5		1	13	3	2007	2019
SLC45A2	51151	Q9UMX9	solute carrier family 45 member 2	Transporter	75	0.626	0.538	1.6634e-06	0.5		0.95	20	4	1996	2019
PIK3CA	5290	P42336	phosphatidylinositol-4,5-bisphosphate 3-kinase catalytic subunit alpha	Kinase	1511	0.292	0.923	1	0.5		0.965	85	2	2005	2019
RAF1	5894	P04049	Raf-1 proto-oncogene, serine/threonine kinase	Kinase	470	0.418	0.885	0.85295	0.5		1	77	5	2002	2019
BRCA2	675	P51587	BRCA2 DNA repair associated	Nucleic acid binding	656	0.379	0.846	2.3581e-25	0.5		0.87	23	9	1996	2019
TYR	7299	P14679	tyrosinase	Enzyme	281	0.473	0.808	4.9861e-32	0.5		0.984	191	4	1988	2019
XPC	7508	Q01831	XPC complex subunit, DNA damage recognition and repair factor	Nucleic acid binding	211	0.504	0.808	3.6866e-11	0.5		0.909	11	2	2005	2018
TRRAP	8295	Q9Y4A5	transformation/transcription domain associated protein		122	0.572	0.692	1	0.5		1	1	0	2011	2011
PDGFRA	5156	P16234	platelet derived growth factor receptor alpha	Kinase	452	0.415	0.808	1	0.49		1	9	6	2007	2017
POT1	25913	Q9NUX5	protection of telomeres 1	Nucleic acid binding	107	0.56	0.731	0.85343	0.47		0.857	7	2	2011	2019
CASP8	841	Q14790	caspase 8	Enzyme	480	0.404	0.923	3.7236e-06	0.47		1	8	2	2001	2015
ERCC4	2072	Q92889	ERCC excision repair 4, endonuclease catalytic subunit	Enzyme	325	0.468	0.846	1.3758e-12	0.45		1	5	0	2007	2016
FTO	79068	Q9C0B1	FTO alpha-ketoglutarate dependent dioxygenase		286	0.486	0.885	8.364e-08	0.44		0.8	5	1	2013	2019
ERCC5	2073	P28715	ERCC excision repair 5, endonuclease		238	0.499	0.731	2.732e-13	0.43		1	3	1	2006	2015
SDHD	6392	O14521	succinate dehydrogenase complex subunit D	Transporter	348	0.472	0.885	0.33697	0.43		1	3	0	2014	2017
DDB2	1643	Q92466	damage specific DNA binding protein 2	Nucleic acid binding	118	0.576	0.654	7.397e-06	0.42		1	2	0	2006	2016
ERCC3	2071	P19447	ERCC excision repair 3, TFIIH core complex helicase subunit	Enzyme	253	0.504	0.846	3.4312e-11	0.42		1	2	0	2013	2019
MX2	4600	P20592	MX dynamin like GTPase 2	Enzyme modulator	14	0.751	0.231	6.4792e-09	0.41		1	3	2	2011	2019
XPA	7507	P23025	XPA, DNA damage recognition and repair factor	Nucleic acid binding	209	0.52	0.846	7.8652e-05	0.41		1	1	0	2013	2013
AKT3	10000	Q9Y243	AKT serine/threonine kinase 3	Kinase	183	0.512	0.808	0.99958	0.4		1	11	1	2004	2019
CDK2	1017	P24941	cyclin dependent kinase 2	Kinase	270	0.456	0.692	0.61054	0.4		0.941	34	0	1994	2019
HPSE	10855	Q9Y251	heparanase	Enzyme	393	0.425	0.808	2.266e-14	0.4		0.929	14	0	1999	2015
CSF2	1437	P04141	colony stimulating factor 2	Signaling	1028	0.33	0.962	0.83468	0.4		1	28	0	1995	2019
CTLA4	1493	P16410	cytotoxic T-lymphocyte associated protein 4		722	0.369	0.923	0.94085	0.4		0.946	112	0	2008	2020
E2F1	1869	Q01094	E2F transcription factor 1	Nucleic acid binding	324	0.441	0.846	0.9877	0.4		1	18	0	1999	2019
MLANA	2315	Q16655	melan-A		92	0.579	0.692	1.2584e-09	0.4		0.982	113	0	1994	2020
FLT1	2321	P17948	fms related receptor tyrosine kinase 1	Kinase	424	0.419	0.846	0.99983	0.4		0.917	12	0	2000	2020
PRAME	23532	P78395	preferentially expressed antigen in melanoma		134	0.531	0.577	2.394e-07	0.4		1	16	0	1998	2019
ABCB5	340273	Q2M3G0	ATP binding cassette subfamily B member 5		61	0.623	0.538	1.5072e-37	0.4		1	22	3	2005	2019
IFNA1	3439	P01562	interferon alpha 1		662	0.371	0.923		0.4		0.958	48	0	1984	2019
IFNA2	3440	P01563	interferon alpha 2		355	0.442	0.885		0.4		1	29	0	1993	2020
IFNB1	3456	P01574	interferon beta 1		426	0.421	0.846		0.4		1	33	0	1990	2019
IFNG	3458	P01579	interferon gamma		1519	0.288	0.962	0.47156	0.4		1	61	0	1985	2019
IL2	3558	P60568	interleukin 2		950	0.336	0.885	0.47968	0.4		1	120	0	1990	2019
LGALS3	3958	P17931	galectin 3	Signaling	557	0.392	0.846	2.3207e-05	0.4		0.929	14	0	2003	2019
MAGEA1	4100	P43355	MAGE family member A1	Cell adhesion	71	0.601	0.462		0.4		0.903	31	0	1991	2017
MET	4233	P08581	MET proto-oncogene, receptor tyrosine kinase	Kinase	594	0.38	0.846	0.96998	0.4		0.952	21	0	2007	2018
MELTF	4241	P08582	melanotransferrin	Enzyme	40	0.663	0.5	1.1795e-16	0.4		0.929	14	0	1986	2009
MGMT	4255	P16455	O-6-methylguanine-DNA methyltransferase		444	0.412	0.885	1.1756e-07	0.4		1	17	0	2002	2019
PDCD1	5133	Q15116	programmed cell death 1		497	0.402	0.846	0.41706	0.4		0.982	55	2	1996	2020
POMC	5443	P01189	proopiomelanocortin		873	0.356	0.846	0.00011658	0.4		1	30	0	1993	2019
PPARG	5468	P37231	peroxisome proliferator activated receptor gamma	Nuclear receptor	877	0.358	0.885	0.029194	0.4		0.917	12	0	2002	2019
PTGS2	5743	P35354	prostaglandin-endoperoxide synthase 2	Enzyme	1234	0.314	0.962	0.99597	0.4		1	39	0	2001	2020
CCND1	595	P24385	cyclin D1	Enzyme modulator	859	0.344	0.923	0.89057	0.4		0.953	43	0	1996	2018
RET	5979	P07949	ret proto-oncogene	Kinase	607	0.392	0.885	1	0.4		1	11	1	2010	2019
S100A4	6275	P26447	S100 calcium binding protein A4	Calcium-binding protein	308	0.448	0.769	0.0061838	0.4		0.929	14	0	1995	2018
PMEL	6490	P40967	premelanosome protein	Signaling	138	0.531	0.769	3.0571e-18	0.4		0.986	73	0	1994	2019
TLR4	7099	O00206	toll like receptor 4		1174	0.321	0.962	4.6131e-09	0.4		1	15	0	2006	2020
TNF	7124	P01375	tumor necrosis factor	Signaling	2724	0.231	0.962	0.8033	0.4		1	67	2	1989	2020
TYRP1	7306	P17643	tyrosinase related protein 1	Enzyme	200	0.507	0.846	6.557e-25	0.4		1	30	1	1991	2019
VEGFC	7424	P49767	vascular endothelial growth factor C	Signaling	291	0.459	0.769	0.49565	0.4		1	12	0	2003	2019
KLRK1	22914	P26718	killer cell lectin like receptor K1		255	0.467	0.769	6.9812e-14	0.39		1	10	0	2007	2019
ALK	238	Q9UM73	ALK receptor tyrosine kinase	Kinase	519	0.396	0.846	3.2299e-06	0.39		1	9	0	2015	2019
TNC	3371	P24821	tenascin C		369	0.433	0.846	1.2592e-07	0.39		1	10	0	1992	2018
CRYBG1	202	Q9Y4K1	crystallin beta-gamma domain containing 1		22	0.743	0.462	3.5143e-33	0.38		1	8	0	1996	2012
FASLG	356	P48023	Fas ligand	Signaling	398	0.43	0.885	0.18345	0.38		1	9	0	2001	2019
ASIP	434	P42127	agouti signaling protein	Signaling	89	0.584	0.692	0.016298	0.38		1	9	0	2002	2013
AURKA	6790	O14965	aurora kinase A	Kinase	245	0.475	0.731	0.8676	0.38		1	9	0	2007	2019
HDAC6	10013	Q9UBN7	histone deacetylase 6	Epigenetic regulator	288	0.465	0.846	1	0.37		1	8	0	2011	2020
ALDH1A1	216	P00352	aldehyde dehydrogenase 1 family member A1	Enzyme	270	0.46	0.846	0.95448	0.37		1	7	0	2015	2019
ARNT	405	P27540	aryl hydrocarbon receptor nuclear translocator	Transcription factor	104	0.575	0.692	0.99581	0.37		1	7	0	2006	2019
CUX1	1523	P39880;Q13948	cut like homeobox 1	Transcription factor	283	0.465	0.846	1	0.36		1	6	0	1993	2014
MMP8	4317	P22894	matrix metallopeptidase 8	Enzyme	213	0.488	0.808	1.0661e-24	0.36		1	7	1	2001	2018
XRCC3	7517	O43542	X-ray repair cross complementing 3		184	0.505	0.769	1.9134e-10	0.36		0.5	6	1	2000	2016
GDF15	9518	Q99988	growth differentiation factor 15	Signaling	389	0.429	0.808	3.0133e-07	0.36		1	7	0	2005	2012
ERCC1	2067	P07992	ERCC excision repair 1, endonuclease non-catalytic subunit	Enzyme	345	0.445	0.846	1.5933e-07	0.35		0.8	5	0	2007	2018
APEX1	328	P27695	apurinic/apyrimidinic endodeoxyribonuclease 1		305	0.458	0.846	1.9191e-07	0.35		1	6	0	2005	2014
SETDB1	9869	Q15047	SET domain bifurcated histone lysine methyltransferase 1		56	0.631	0.654	1	0.35		1	5	0	2011	2019
EPO	2056	P01588	erythropoietin		646	0.381	0.885	0.01125	0.34		1	4	0	2005	2017
PTK2B	2185	Q14289	protein tyrosine kinase 2 beta	Kinase	319	0.448	0.808	0.93536	0.34		0.75	4	0	2002	2017
FASN	2194	P49327	fatty acid synthase	Enzyme	245	0.474	0.846	1	0.34		1	7	0	2007	2018
PHGDH	26227	O43175	phosphoglycerate dehydrogenase	Enzyme	288	0.484	0.885	0.00013308	0.34		1	5	0	2011	2019
PAK1	5058	Q13153	p21 (RAC1) activated kinase 1	Kinase	221	0.494	0.808	0.0013306	0.34		1	4	0	2004	2017
LXN	56925	Q9BS40	latexin		63	0.633	0.615	1.8254e-06	0.34		1	4	0	2006	2018
RAP1GAP	5909	P47736	RAP1 GTPase activating protein	Enzyme modulator	63	0.626	0.5	0.84376	0.34		1	4	0	2009	2012
ROS1	6098	P08922	ROS proto-oncogene 1, receptor tyrosine kinase	Kinase	356	0.439	0.885	1.6184e-72	0.34		1	5	0	2012	2017
NDRG1	10397	Q92597	N-myc downstream regulated 1	Enzyme	225	0.488	0.731	0.011324	0.33		1	4	0	2002	2019
STAG2	10735	Q8N3U4	stromal antigen 2	Nucleic acid binding	132	0.568	0.731	1	0.33		1	3	0	2012	2016
CSF3	1440	P09919	colony stimulating factor 3		687	0.377	0.885	0.38046	0.33		0.6	5	0	1987	2015
EPOR	2057	P19235	erythropoietin receptor	Receptor	162	0.526	0.692	0.0101	0.33		1	3	0	2010	2014
GRIN2A	2903	Q12879	glutamate ionotropic receptor NMDA type subunit 2A	Ion channel	212	0.522	0.808	0.99998	0.33		1	4	0	2011	2017
RASA2	5922	Q15283	RAS p21 protein activator 2	Enzyme modulator	116	0.579	0.769	7.391e-31	0.33		1	3	0	2015	2016
SLC5A5	6528	Q92911	solute carrier family 5 member 5	Transporter	195	0.499	0.769	0.0029492	0.33		1	4	0	1999	2011
SYK	6850	P43405	spleen associated tyrosine kinase	Kinase	229	0.475	0.808	0.99986	0.33		1	3	0	2005	2009
TFPI2	7980	P48307	tissue factor pathway inhibitor 2	Enzyme modulator	161	0.521	0.769	0.00084274	0.33		1	3	0	2003	2013
GAB2	9846	Q9UQC2	GRB2 associated binding protein 2	Receptor	110	0.563	0.692	0.98325	0.33		1	4	0	2009	2013
EP300	2033	Q09472	E1A binding protein p300		345	0.459	0.846	1	0.32		1	2	0	2013	2019
JMJD6	23210	Q6NYC1	jumonji domain containing 6, arginine demethylase and lysine hydroxylase	Receptor	73	0.615	0.654	0.93353	0.32		1	2	0	2017	2018
SUZ12	23512	Q15022	SUZ12 polycomb repressive complex 2 subunit	Nucleic acid binding	165	0.529	0.577	0.99998	0.32		1	2	0	2010	2014
GLO1	2739	Q04760	glyoxalase I		137	0.537	0.769	9.6718e-07	0.32		1	2	0	2010	2018
GRM3	2913	Q14832	glutamate metabotropic receptor 3	G-protein coupled receptor	79	0.606	0.538	0.78458	0.32		1	3	0	2011	2018
MIR340	442908		microRNA 340		99	0.561	0.692		0.32		1	2	0	2014	2015
NF2	4771	P35240	neurofibromin 2		312	0.468	0.885	1	0.32		1	2	0	1996	2012
PPARD	5467	Q03181	peroxisome proliferator activated receptor delta	Nuclear receptor	197	0.513	0.846	0.99497	0.32		1	2	0	2017	2018
STX17	55014	P56962	syntaxin 17	Transporter	11	0.792	0.308	9.4629e-05	0.32		0.667	3	0	2008	2014
PRDX2	7001	P32119	peroxiredoxin 2	Enzyme	243	0.474	0.885	0.086513	0.32		1	2	0	2005	2006
FAT4	79633	Q6V0I7	FAT atypical cadherin 4		177	0.539	0.808	1	0.32		1	3	0	2011	2015
CAPN1	823	P07384	calpain 1	Enzyme	165	0.539	0.808	5.8554e-10	0.32		1	3	0	2012	2019
HOXB13	10481	Q92826	homeobox B13		90	0.573	0.462	3.6879e-08	0.31		1	1	0	2006	2006
STIP1	10963	P31948	stress induced phosphoprotein 1		85	0.578	0.692	0.99987	0.31		1	2	0	2012	2019
IL1RAPL1	11141	Q9NZN1	interleukin 1 receptor accessory protein like 1	Receptor	103	0.617	0.692	0.99886	0.31		1	2	0	2012	2017
BATF2	116071	Q8N1L9	basic leucine zipper ATF-like transcription factor 2	Transcription factor	62	0.638	0.385	0.58536	0.31		1	2	0	2012	2014
CLU	1191	P10909	clusterin		412	0.426	0.885	7.8072e-05	0.31		1	1	0	2005	2005
CST6	1474	Q15828	cystatin E/M		72	0.612	0.615	0.37188	0.31		1	2	0	2012	2017
CTH	1491	P32929	cystathionine gamma-lyase	Enzyme	93	0.578	0.615	7.482e-08	0.31		1	1	0	2015	2015
ALDH1A3	220	P47895	aldehyde dehydrogenase 1 family member A3	Enzyme	83	0.578	0.654	0.14128	0.31		1	1	0	2019	2019
KDM1A	23028	O60341	lysine demethylase 1A	Epigenetic regulator	185	0.512	0.808	0.99667	0.31		1	2	0	2018	2018
ABL1	25	P00519	ABL proto-oncogene 1, non-receptor tyrosine kinase	Kinase	395	0.432	0.923	0.99998	0.31		1	1	0	2015	2015
ASF1A	25842	Q9Y294	anti-silencing function 1A histone chaperone	Nucleic acid binding	36	0.67	0.615	0.80542	0.31		1	2	0	2012	2018
SLC17A5	26503	Q9NRA2	solute carrier family 17 member 5	Transporter	252	0.491	0.808	6.8514e-10	0.31		1	2	0	2011	2017
HSPA1A	3303	P0DMV8;P0DMV9	heat shock protein family A (Hsp70) member 1A		229	0.486	0.769	0.030228	0.31		1	2	0	1999	2016
MAP3K5	4217	Q99683	mitogen-activated protein kinase kinase kinase 5	Kinase	170	0.513	0.808	0.51964	0.31		1	2	1	2011	2014
MAP3K9	4293	P80192	mitogen-activated protein kinase kinase kinase 9	Kinase	22	0.711	0.269	0.11764	0.31		1	1	0	2011	2011
MYO7A	4647	Q13402	myosin VIIA	Cellular structure	104	0.585	0.423	1.6097e-38	0.31		1	2	0	2012	2018
PAX4	5078	O43316	paired box 4		63	0.644	0.423	0.00042273	0.31		1	1	0	2008	2008
PLCB4	5332	Q15147	phospholipase C beta 4	Enzyme	89	0.61	0.731	3.0437e-06	0.31		1	2	0	2011	2017
TNFRSF19	55504	Q9NS68	TNF receptor superfamily member 19		30	0.7	0.423	0.032926	0.31		1	1	0	2007	2007
WFDC1	58189	Q9HC57	WAP four-disulfide core domain 1		22	0.743	0.346	3.4678e-11	0.31		1	2	0	2006	2009
RAC2	5880	P15153	Rac family small GTPase 2	Enzyme modulator	119	0.556	0.731	0.96627	0.31		1	2	0	2006	2019
RPS3	6188	P23396	ribosomal protein S3	Nucleic acid binding	26	0.7	0.346	0.92	0.31		1	2	0	2012	2015
SIPA1	6494	Q96FS4	signal-induced proliferation-associated 1	Enzyme modulator	59	0.638	0.538	0.0045822	0.31		1	1	0	2012	2012
SYT4	6860	Q9H2B2	synaptotagmin 4	Transporter	7	0.861	0.192	0.43924	0.31		1	2	0	2011	2019
CASP10	843	Q92851	caspase 10	Enzyme	166	0.528	0.692	4.6392e-12	0.31		1	1	1	2008	2008
CUL3	8452	Q13618	cullin 3		83	0.592	0.654	0.9996	0.31		1	2	0	2012	2016
ACVR1	90	Q04771	activin A receptor type 1	Kinase	144	0.535	0.731	0.3254	0.31		1	1	0	2016	2016
RIN1	9610	Q13671	Ras and Rab interactor 1	Enzyme modulator	31	0.7	0.385	3.5054e-07	0.31		1	2	0	2012	2012
MAGEC1	9947	O60732	MAGE family member C1	Cell adhesion	11	0.792	0.308	0.079896	0.31		1	2	0	2002	2012
CDKN1C	1028	P49918	cyclin dependent kinase inhibitor 1C		298	0.456	0.846	0.81963	0.3		1	1	0	2006	2006
RPP38	10557	P78345	ribonuclease P/MRP subunit p38		2	0.931	0.077	0.00020088	0.3		1	1	0	2012	2012
DRAP1	10589	Q14919	DR1 associated protein 1	Enzyme	4	0.861	0.038	0.1299	0.3		1	1	0	2012	2012
RAI1	10743	Q7Z5J4	retinoic acid induced 1	Transcription factor	205	0.545	0.731	1	0.3		1	1	0	2012	2012
PRSS23	11098	O95084	serine protease 23	Enzyme	25	0.722	0.346	1.9421e-05	0.3		1	1	0	2012	2012
TMEM132B	114795	Q14DG7	transmembrane protein 132B		6	0.861	0.154	0.99876	0.3		1	1	0	2011	2011
DDIT4L	115265	Q96D03	DNA damage inducible transcript 4 like		1	1	0.038	1.5197e-06	0.3		1	1	0	2006	2006
NUS1	116150	Q96E22	NUS1 dehydrodolichyl diphosphate synthase subunit		94	0.619	0.615	0.98117	0.3		1	1	0	2012	2012
CLNS1A	1207	P54105	chloride nucleotide-sensitive channel 1A	Transporter	2	1	0.038	0.081436	0.3		1	1	0	2012	2012
CPT1C	126129	Q8TCG5	carnitine palmitoyltransferase 1C	Enzyme	51	0.691	0.5	2.1926e-09	0.3		1	1	0	2006	2006
COL2A1	1280	P02458	collagen type II alpha 1 chain		496	0.444	0.846	1	0.3		1	1	0	2006	2006
ZNF831	128611	Q5JPB2	zinc finger protein 831		21	0.792	0.192	7.8727e-10	0.3		1	1	0	2011	2011
CP	1356	P00450	ceruloplasmin	Enzyme	283	0.466	0.846	4.2013e-10	0.3		1	1	0	2013	2013
CYP1B1	1545	Q16678	cytochrome P450 family 1 subfamily B member 1	Enzyme	304	0.457	0.769	2.2024e-05	0.3		1	1	0	2006	2006
CCDC63	160762	Q8NA47	coiled-coil domain containing 63		6	0.861	0.192	5.2679e-19	0.3		1	1	0	2011	2011
TMEM30B	161291	Q3MIR4	transmembrane protein 30B		6	0.821	0.154	2.7589e-05	0.3		1	1	0	2006	2006
DCC	1630	P43146	DCC netrin 1 receptor		279	0.471	0.808	0.99448	0.3		1	1	0	2012	2012
GPHA2	170589	Q96T91	glycoprotein hormone subunit alpha 2		4	0.89	0.154	1.4418e-08	0.3		1	1	0	2012	2012
DLG2	1740	Q15700	discs large MAGUK scaffold protein 2	Receptor	44	0.67	0.577	0.70796	0.3		1	1	0	2012	2012
DSC1	1823	Q08554	desmocollin 1	Cell adhesion	32	0.695	0.385	3.4979e-16	0.3		1	1	0	2011	2011
EDA	1896	Q92838	ectodysplasin A		150	0.553	0.808	0.97391	0.3		1	1	0	2012	2012
KHDRBS2	202559	Q5VWX1	KH RNA binding domain containing, signal transduction associated 2	Nucleic acid binding	7	0.861	0.154	0.038537	0.3		1	1	0	2011	2011
EPB41	2035	P11171	erythrocyte membrane protein band 4.1		37	0.691	0.5	3.5942e-05	0.3		1	1	0	2006	2006
F2RL1	2150	P55085	F2R like trypsin receptor 1	G-protein coupled receptor	256	0.48	0.769	0.00014843	0.3		1	1	0	2006	2006
ZNF438	220929	Q7Z4V0	zinc finger protein 438		6	0.861	0.115	2.6656e-06	0.3		1	1	0	2012	2012
SLC39A12	221074	Q504Y0	solute carrier family 39 member 12	Transporter	8	0.89	0.154	8.3413e-07	0.3		1	1	0	2012	2012
ARL5B	221079	Q96KC2	ADP ribosylation factor like GTPase 5B		6	0.89	0.154	0.0017521	0.3		1	1	0	2012	2012
NT5DC1	221294	Q5TFE4	5'-nucleotidase domain containing 1	Enzyme	8	0.792	0.269	5.1357e-07	0.3		1	1	0	2012	2012
HS3ST5	222537	Q8IZT8	heparan sulfate-glucosamine 3-sulfotransferase 5		2	0.931	0.077	0.16621	0.3		1	1	0	2012	2012
RFX6	222546	Q8HWS3	regulatory factor X6	Transcription factor	39	0.686	0.385	0.00040925	0.3		1	1	0	2012	2012
KDM4B	23030	O94953	lysine demethylase 4B	Epigenetic regulator	71	0.606	0.462	1	0.3		1	1	0	2018	2018
KDM4C	23081	Q9H3R0	lysine demethylase 4C		71	0.601	0.615	6.5189e-07	0.3		1	1	0	2018	2018
TSPYL4	23270	Q9UJ04	TSPY like 4	Enzyme modulator	4	0.861	0.115	1.2306e-05	0.3		1	1	0	2012	2012
UBR4	23352	Q5T4S7	ubiquitin protein ligase E3 component n-recognin 4		19	0.76	0.269	1	0.3			0	0
NPAP1	23742	Q9NZP6	nuclear pore associated protein 1	Nucleic acid binding	66	0.67	0.5		0.3		1	1	0	2012	2012
VGLL2	245806	Q8N8G2	vestigial like family member 2	Transcription factor	6	0.821	0.077	0.70547	0.3		1	1	0	2012	2012
QPCT	25797	Q16769	glutaminyl-peptide cyclotransferase	Enzyme	94	0.568	0.731	1.1987e-15	0.3		1	1	0	2006	2006
PPP1R14B	26472	Q96C90	protein phosphatase 1 regulatory inhibitor subunit 14B		5	0.861	0.231	0.0043794	0.3		1	1	0	2012	2012
CNNM1	26507	Q9NRU3	cyclin and CBS domain divalent metal cation transport mediator 1		12	0.78	0.308	0.017607	0.3		1	1	0	2006	2006
SLC25A45	283130	Q8N413	solute carrier family 25 member 45	Transporter	7	0.821	0.154	4.2329e-07	0.3		1	1	0	2012	2012
CD163L1	283316	Q9NR16	CD163 molecule like 1	Enzyme	6	0.861	0.154	5.791e-26	0.3		1	1	0	2012	2012
DCBLD1	285761	Q8N8Z6	discoidin, CUB and LCCL domain containing 1		21	0.729	0.231	6.325e-08	0.3		1	1	0	2012	2012
DNAJC15	29103	Q9Y5T4	DnaJ heat shock protein family (Hsp40) member C15		20	0.736	0.192	1.682e-10	0.3		1	1	0	2006	2006
SAC3D1	29901	A6NKF1	SAC3 domain containing 1		4	0.861	0.077	0.0005748	0.3		1	1	0	2012	2012
RAX	30062	Q9Y2V3	retina and anterior neural fold homeobox		18	0.729	0.346	0.10092	0.3		1	1	0	2006	2006
HDAC2	3066	Q92769	histone deacetylase 2	Epigenetic regulator	257	0.476	0.846	0.99997	0.3		1	1	0	2012	2012
HOXA9	3205	P31269	homeobox A9		147	0.521	0.692	4.3591e-05	0.3		1	1	0	2006	2006
HOXD12	3238	P35452	homeobox D12		5	0.861	0.154	0.00027657	0.3		1	1	0	2006	2006
TAS2R60	338398	P59551	taste 2 receptor member 60		1	1	0.038		0.3		1	1	0	2011	2011
IFNA5	3442	P01569	interferon alpha 5		9	0.792	0.269		0.3		1	1	0	2006	2006
INCENP	3619	Q9NQS7	inner centromere protein		24	0.7	0.346	0.88595	0.3		1	1	0	2012	2012
KLRB1	3820	Q12918	killer cell lectin like receptor B1		71	0.601	0.615	2.4129e-07	0.3		1	1	0	2007	2007
ARL2	402	P36404	ADP ribosylation factor like GTPase 2		19	0.743	0.269	0.021417	0.3		1	1	0	2012	2012
MPST	4357	P25325	mercaptopyruvate sulfurtransferase	Enzyme	81	0.588	0.654	3.4664e-05	0.3		1	1	0	2015	2015
MYO1B	4430	O43795	myosin IB	Cellular structure	36	0.691	0.538	7.2357e-05	0.3			0	0
NFKBIE	4794	O00221	NFKB inhibitor epsilon		26	0.7	0.385	0.77098	0.3		1	1	0	2015	2015
NPPA	4878	P01160	natriuretic peptide A		217	0.505	0.769	0.00054522	0.3		1	1	0	2007	2007
PAX6	5080	P26367	paired box 6		340	0.45	0.769	0.99975	0.3		1	1	0	2006	2006
HIKESHI	51501	Q53FT3	heat shock protein nuclear import factor hikeshi		28	0.751	0.385	0.52459	0.3		1	1	0	2012	2012
PIP4K2A	5305	P48426	phosphatidylinositol-5-phosphate 4-kinase type 2 alpha	Kinase	42	0.647	0.423	0.14155	0.3		1	1	0	2012	2012
LRP1B	53353	Q9NZR2	LDL receptor related protein 1B		63	0.626	0.615	2.5267e-06	0.3		1	1	0	2011	2011
WDR74	54663	Q6RFH5	WD repeat domain 74	Calcium-binding protein	4	1	0.038	3.4256e-09	0.3		1	1	0	2012	2012
MTPAP	55149	Q9NVV4	mitochondrial poly(A) polymerase	Enzyme	104	0.581	0.769	0.99904	0.3		1	1	0	2012	2012
ACER3	55331	Q9NUN7	alkaline ceramidase 3		31	0.743	0.423	0.87464	0.3		1	1	0	2012	2012
ECHDC1	55862	Q9NTX5	ethylmalonyl-CoA decarboxylase 1	Enzyme	15	0.736	0.269	5.5968e-09	0.3		1	1	0	2012	2012
PCDHB8	56128	Q9UN66	protocadherin beta 8		1	1	0.038	1.3226e-06	0.3		1	1	0	2011	2011
AKR1B10	57016	O60218	aldo-keto reductase family 1 member B10	Enzyme	130	0.546	0.769	7.5723e-09	0.3		1	1	0	2011	2011
GOPC	57120	Q9HD26	golgi associated PDZ and coiled-coil motif containing		103	0.561	0.654	0.00084252	0.3		1	1	0	2012	2012
GPAM	57678	Q9HCL2	glycerol-3-phosphate acyltransferase, mitochondrial		22	0.792	0.192	1.2373e-09	0.3		1	1	0	2012	2012
FAM160B1	57700	Q5W0V3	family with sequence similarity 160 member B1		8	0.861	0.192	0.99898	0.3		1	1	0	2012	2012
PTPRK	5796	Q15262	protein tyrosine phosphatase receptor type K	Enzyme	34	0.686	0.385	0.90291	0.3		1	2	0	2012	2012
PTPRO	5800	Q16827	protein tyrosine phosphatase receptor type O		50	0.656	0.423	1.1875e-05	0.3		1	1	0	2011	2011
TRAPPC1	58485	Q9Y5R8	trafficking protein particle complex 1	Transporter	2	0.931	0.115	0.086507	0.3			0	1
DNAJC1	64215	Q96KC8	DnaJ heat shock protein family (Hsp40) member C1		8	0.821	0.154	1.3254e-08	0.3		1	1	0	2012	2012
IQCH	64799	Q86VS3	IQ motif containing H		8	0.931	0.077	1.0865e-21	0.3		1	1	0	2012	2012
SLC6A11	6538	P48066	solute carrier family 6 member 11	Transporter	21	0.716	0.462	4.83e-05	0.3		1	1	0	2011	2011
SLC15A2	6565	Q16348	solute carrier family 15 member 2	Transporter	13	0.805	0.308	5.4803e-20	0.3		1	1	0	2012	2012
UGT2B10	7365	P36537	UDP glucuronosyltransferase family 2 member B10		5	0.89	0.077	1.0278e-17	0.3		1	1	0	2011	2011
MRPL49	740	Q13405	mitochondrial ribosomal protein L49	Nucleic acid binding	3	0.89	0.115	0.00031078	0.3		1	1	0	2012	2012
SF1	7536	Q15637	splicing factor 1	Nucleic acid binding	20	0.751	0.423	0.99943	0.3		1	1	0	2012	2012
EPHX3	79852	Q9H6B9	epoxide hydrolase 3	Enzyme	9	0.839	0.115	1.6489e-15	0.3		1	1	0	2006	2006
ADAMTS20	80070	P59510	ADAM metallopeptidase with thrombospondin type 1 motif 20	Enzyme	13	0.76	0.385	4.4534e-38	0.3		1	1	0	2011	2011
MLLT10	8028	P55197	MLLT10 histone lysine methyltransferase DOT1L cofactor	Transcription factor	116	0.551	0.462	1	0.3		1	1	0	2012	2012
CUBN	8029	O60494	cubilin		103	0.587	0.769	4.6292e-42	0.3		1	1	0	2012	2012
SLC35G2	80723	Q8TBE7	solute carrier family 35 member G2	Transporter	6	0.89	0.115	0.039734	0.3		1	1	0	2006	2006
C11orf68	83638	Q9H3H3	chromosome 11 open reading frame 68		2	1	0.038	0.24562	0.3		1	1	0	2012	2012
EIF1AD	84285	Q8N9N8	eukaryotic translation initiation factor 1A domain containing		3	0.931	0.077	0.0034032	0.3		1	1	0	2012	2012
CBS	875	P0DN79;P35520	cystathionine beta-synthase	Enzyme	295	0.465	0.885	3.0799e-05	0.3		1	1	0	2015	2015
PKMYT1	9088	Q99640	protein kinase, membrane associated tyrosine/threonine 1	Kinase	27	0.7	0.385	0.21858	0.3		1	1	0	2012	2012
PTER	9317	Q96BW5	phosphotriesterase related	Enzyme	11	0.769	0.346	3.2773e-13	0.3		1	1	0	2012	2012
KDM4A	9682	O75164	lysine demethylase 4A		73	0.606	0.769	1	0.3		1	1	0	2018	2018
BZW1	9689	Q7L1Q6	basic leucine zipper and W2 domains 1	Enzyme	10	0.792	0.115	0.94418	0.3		1	1	0	2012	2012
USP6NL	9712	Q92738	USP6 N-terminal like	Enzyme	10	0.861	0.115	0.12097	0.3		1	1	0	2012	2012
JAKMIP2	9832	Q96AA8	janus kinase and microtubule interacting protein 2		7	0.805	0.308	1	0.3		1	1	0	2012	2012
REC8	9985	O95072	REC8 meiotic recombination protein		26	0.729	0.231	5.5411e-06	0.3		1	1	0	2006	2006
CDKN2B	1030	P42772	cyclin dependent kinase inhibitor 2B		440	0.417	0.769	0.0073369	0.2		0.964	28	1	1994	2019
KRAS	3845	P01116	KRAS proto-oncogene, GTPase	Enzyme modulator	1213	0.32	0.923	0.00078803	0.2		1	25	4	2001	2020
RHOB	388	P62745	ras homolog family member B	Enzyme modulator	41	0.653	0.423	0.12253	0.2		1	1	0	2003	2003
OCA2	4948	Q04671	OCA2 melanosomal transmembrane protein		141	0.539	0.808	2.9064e-13	0.2		1	13	4	2004	2019
BRCA1	672	P38398	BRCA1 DNA repair associated	Enzyme	747	0.367	0.923	9.2157e-29	0.2		0.941	17	0	2003	2019
CXCR4	7852	P61073	C-X-C motif chemokine receptor 4	G-protein coupled receptor	739	0.362	0.923	0.017804	0.2		1	20	2	2004	2020
PLA2G6	8398	O60733	phospholipase A2 group VI	Enzyme modulator	350	0.476	0.846	2.4837e-10	0.17		0.9	10	4	2009	2019
PTPN11	5781	Q06124	protein tyrosine phosphatase non-receptor type 11		702	0.385	0.923	0.99998	0.16		1	6	0	2006	2019
CLPTM1L	81037	Q96KA5	CLPTM1 like	Enzyme	110	0.551	0.654	4.3885e-05	0.16		1	7	1	2009	2019
CHEK2	11200	O96017	checkpoint kinase 2	Kinase	297	0.46	0.808	1.2103e-24	0.15		0.8	5	1	2004	2013
TERF2IP	54386	Q9NYB0	TERF2 interacting protein		126	0.548	0.731	2.6683e-05	0.15		1	5	1	2006	2020
TET2	54790	Q6N021	tet methylcytosine dioxygenase 2		362	0.458	0.808	4.3334e-54	0.15		1	5	1	2013	2019
PALB2	79728	Q86YC2	partner and localizer of BRCA2		260	0.485	0.769	3.0379e-19	0.15		0.6	5	2	2011	2018
AHR	196	P35869	aryl hydrocarbon receptor	Transcription factor	532	0.41	0.923	0.99999	0.14		1	5	1	2006	2019
SMAD4	4089	Q13485	SMAD family member 4	Transcription factor	575	0.401	0.808	0.99881	0.13		1	3	0	2013	2019
NBN	4683	O60934	nibrin	Nucleic acid binding	291	0.467	0.808	2.1838e-16	0.13		0.667	3	4	2003	2007
PERP	64065	Q96FX8	p53 apoptosis effector related to PMP22		47	0.663	0.577	0.079462	0.13		1	3	0	2000	2006
RMDN2	151393	Q96LZ7	regulator of microtubule dynamics 2		137	0.531	0.769	4.4061e-24	0.12		1	3	1	2011	2017
NCOA6	23054	Q14686	nuclear receptor coactivator 6	Nucleic acid binding	64	0.647	0.731	0.99913	0.12		1	3	3	2008	2014
HERC2	8924	O95714	HECT and RLD domain containing E3 ubiquitin protein ligase 2		143	0.568	0.692	1	0.12		1	2	2	2011	2014
PIGU	128869	Q9H490	phosphatidylinositol glycan anchor biosynthesis class U		51	0.67	0.462	1.9003e-05	0.11		1	3	1	2008	2017
CDK5RAP1	51654	Q96SZ6	CDK5 regulatory subunit associated protein 1		12	0.839	0.115	7.7821e-19	0.11		1	2	1	2008	2018
MYH7B	57644	A7E2Y1	myosin heavy chain 7B		18	0.792	0.308	4.3419e-46	0.11		1	3	1	2008	2017
RAD51	5888	Q06609	RAD51 recombinase		363	0.447	0.846	0.026578	0.11		1	1	0	2016	2016
NORAD	647979		non-coding RNA activated by DNA damage		51	0.631	0.462		0.11		1	2	1	2008	2019
ACD	65057	Q96AP0	ACD shelterin complex subunit and telomerase recruitment factor		96	0.603	0.731	1.1148e-12	0.11		1	1	1	2015	2015
STN1	79991	Q9H668	STN1 subunit of CST complex		82	0.604	0.769	2.295e-10	0.11		1	2	1	2017	2018
BRIP1	83990	Q9BX63	BRCA1 interacting protein C-terminal helicase 1	Enzyme	194	0.507	0.731	6.206e-17	0.11		1	1	0	2014	2014
KLLN	100144748	B2CW77	killin, p53 regulated DNA replication inhibitor		95	0.578	0.654	0.0050546	0.1			0	1
MICA	100507436	Q29983	MHC class I polypeptide-related sequence A		248	0.473	0.846	0.0049697	0.1		1	10	0	1991	2019
CTXND2	100996521	A0A1B0GV90	cortexin domain containing 2		3	1	0.038		0.1		1	2	1	2011	2017
LINC01505	100996590		long intergenic non-protein coding RNA 1505		16	0.821	0.192		0.1		1	1	1	2017	2017
RAD50	10111	Q92878	RAD50 double strand break repair protein		110	0.556	0.808	3.4392e-27	0.1			0	0
CDKN1A	1026	P38936	cyclin dependent kinase inhibitor 1A		490	0.403	0.769	0.0018575	0.1		1	27	2	1994	2018
CDKN1B	1027	P46527	cyclin dependent kinase inhibitor 1B		454	0.409	0.769	0.62376	0.1		1	13	0	1997	2009
LINC02218	102723526		long intergenic non-protein coding RNA 2218		1	1	0.038		0.1		1	1	1	2017	2017
SNAPC5	10302	O75971	small nuclear RNA activating complex polypeptide 5		1	1	0.038	0.00020115	0.1		1	1	1	2011	2011
SEC23B	10483	Q15437	SEC23 homolog B, COPII coat complex component	Enzyme modulator	92	0.579	0.692	6.0973e-20	0.1			0	0
MTCO2P12	107075310		MT-CO2 pseudogene 12		703	0.368	0.962		0.1		1	21	0	2001	2019
CTSC	1075	P53634	cathepsin C	Enzyme	139	0.541	0.731	1.1451e-07	0.1			0	0
SUB1	10923	P53999	SUB1 regulator of transcription		260	0.465	0.846	0.89245	0.1		0.917	12	0	1996	2019
IL24	11009	Q13007	interleukin 24		202	0.498	0.769	5.8826e-07	0.1		1	140	0	1995	2019
LOC110806263	110806263		TERT 5' regulatory region		245	0.464	0.731		0.1		1	43	0	2005	2020
RASSF1	11186	Q9NS23	Ras association domain family member 1	Enzyme modulator	400	0.42	0.808	4.9255e-06	0.1		1	12	0	2003	2019
H3P10	115482713		H3 histone pseudogene 10		769	0.35	0.846		0.1		0.912	80	0	1994	2019
SPATA33	124045	Q96N06	spermatogenesis associated 33		9	0.861	0.115	0.0001257	0.1		1	1	1	2012	2012
BPIFA3	128861	Q9BQP9	BPI fold containing family A member 3		3	0.89	0.077	5.9419e-13	0.1		1	2	1	2008	2011
FLACC1	130540	Q96Q35	flagellum associated containing coiled-coil domains 1		18	0.729	0.269	1.3086e-22	0.1		1	2	3	2011	2017
ATF2	1386	P15336	activating transcription factor 2	Transcription factor	122	0.551	0.808	0.99131	0.1		1	17	1	1998	2018
MAPK14	1432	Q16539	mitogen-activated protein kinase 14	Kinase	626	0.379	0.923	0.37466	0.1		1	11	0	2000	2020
CSPG4	1464	Q6UVK1	chondroitin sulfate proteoglycan 4		75	0.599	0.615	2.6212e-05	0.1		1	21	0	1996	2019
CTAG1B	1485	P78358	cancer/testis antigen 1B		166	0.507	0.731		0.1		1	34	0	1997	2020
TRPV3	162514	Q8NET8	transient receptor potential cation channel subfamily V member 3	Ion channel	73	0.61	0.577	4.6013e-20	0.1			0	0
DCT	1638	P40126	dopachrome tautomerase	Enzyme	59	0.619	0.654	7.3889e-14	0.1		0.977	44	0	1994	2019
AFG3L1P	172		AFG3 like matrix AAA peptidase subunit 1, pseudogene		5	0.931	0.115		0.1		1	4	6	2009	2017
EDN1	1906	P05305	endothelin 1	Signaling	679	0.38	0.846	0.45504	0.1		1	11	0	1994	2019
EGF	1950	P01133	epidermal growth factor		774	0.357	0.923	8.5294e-17	0.1		0.88	25	2	1990	2019
EGFR	1956	P00533	epidermal growth factor receptor	Kinase	1394	0.295	0.885	0.36837	0.1		0.979	47	4	1991	2019
EPHA2	1969	P29317	EPH receptor A2	Kinase	187	0.501	0.731	1.073e-05	0.1		1	11	0	1995	2018
EPHB2	2048	P29323	EPH receptor B2	Kinase	649	0.374	0.846	0.99997	0.1		1	65	1	2003	2019
ERBB2	2064	P04626	erb-b2 receptor tyrosine kinase 2	Kinase	995	0.328	0.923	0.0059892	0.1		0.903	31	1	1990	2019
ERBB3	2065	P21860	erb-b2 receptor tyrosine kinase 3	Kinase	318	0.448	0.808	1.7003e-15	0.1		1	17	0	2008	2018
ERCC6	2074	P0DP91;Q03468	ERCC excision repair 6, chromatin remodeling factor		257	0.507	0.808	5.1622e-22	0.1			0	0
ESR1	2099	P03372	estrogen receptor 1	Nuclear receptor	1101	0.324	0.962	0.9992	0.1		1	11	0	2006	2019
EWSR1	2130	Q01844	EWS RNA binding protein 1	Nucleic acid binding	251	0.474	0.692	0.99981	0.1		1	10	0	2005	2018
EZH2	2146	Q15910	enhancer of zeste 2 polycomb repressive complex 2 subunit	Epigenetic regulator	653	0.376	0.885	1	0.1		0.962	26	1	2007	2019
F3	2152	P13726	coagulation factor III, tissue factor	Receptor	456	0.415	0.846	0.018872	0.1		1	12	0	1992	2019
FBN1	2200	P35555	fibrillin 1	Calcium-binding protein	552	0.417	0.846	1	0.1			0	1
FGF2	2247	P09038	fibroblast growth factor 2	Signaling	635	0.383	0.923	0.0184	0.1		0.976	42	0	1989	2019
ZHX2	22882	Q9Y6X8	zinc fingers and homeoboxes 2	Transcription factor	172	0.51	0.654	0.03372	0.1		1	67	0	2002	2019
RALY	22913	Q9UKM9	RALY heterogeneous nuclear ribonucleoprotein		46	0.656	0.385	0.13796	0.1		1	2	2	2011	2017
PALLD	23022	Q8WX93	palladin, cytoskeletal associated protein		69	0.628	0.615	5.2547e-06	0.1			0	0
FN1	2335	P02751	fibronectin 1	Signaling	724	0.365	0.962	0.0014045	0.1		0.929	28	0	1986	2019
SIRT1	23411	Q96EB6	sirtuin 1	Epigenetic regulator	675	0.378	0.885	0.087326	0.1		1	10	0	2005	2019
SF3B1	23451	O75533	splicing factor 3b subunit 1	Nucleic acid binding	200	0.511	0.731	1	0.1		1	13	0	2013	2020
SMUG1	23583	Q53HV7	single-strand-selective monofunctional uracil-DNA glycosylase 1		1034	0.322	0.923	0.00045154	0.1		1	18	0	2017	2019
CTAG1A	246100	P78358	cancer/testis antigen 1A		161	0.508	0.731		0.1		1	33	0	1997	2020
MTOR	2475	P42345	mechanistic target of rapamycin kinase	Kinase	960	0.343	0.885	1	0.1		1	12	0	2004	2020
SGSM3	27352	Q96HU1	small G protein signaling modulator 3	Enzyme	259	0.469	0.808	3.4061e-15	0.1		1	26	1	2002	2020
GRM1	2911	Q13255	glutamate metabotropic receptor 1	G-protein coupled receptor	172	0.528	0.808	0.14279	0.1		0.955	22	0	2003	2020
ANKRD11	29123	Q6UB99	ankyrin repeat domain 11		177	0.556	0.808	1	0.1		1	1	1	2012	2012
CD274	29126	Q9NZQ7	CD274 molecule	Receptor	1011	0.324	0.923	0.01916	0.1		0.971	171	0	2008	2020
CXCL1	2919	P09341	C-X-C motif chemokine ligand 1	Signaling	315	0.449	0.923	0.11845	0.1		1	18	0	1988	2019
GSTM1	2944	P09488	glutathione S-transferase mu 1		627	0.38	0.923	0.0020641	0.1		0.933	15	0	1994	2019
HGF	3082	P14210	hepatocyte growth factor	Enzyme	671	0.374	0.885	0.99947	0.1		0.926	27	0	2001	2018
HIF1A	3091	Q16665	hypoxia inducible factor 1 subunit alpha	Transcription factor	1044	0.327	0.923	0.9777	0.1		0.98	49	1	2002	2020
HLA-A	3105	P04439	major histocompatibility complex, class I, A		672	0.37	0.846	0.0013299	0.1		1	30	1	1994	2017
HLA-B	3106	P01889	major histocompatibility complex, class I, B		706	0.379	0.885	3.8642e-05	0.1		0.929	14	0	1994	2015
HLA-C	3107	P10321	major histocompatibility complex, class I, C		435	0.415	0.846	1.5695e-06	0.1		1	21	0	1992	2019
HLA-DRB1	3123	P01911	major histocompatibility complex, class II, DR beta 1	Immune response	1018	0.333	0.923	0.0010997	0.1		0.929	14	0	1994	2010
HLA-G	3135	P17693	major histocompatibility complex, class I, G		279	0.461	0.769	1.365e-11	0.1		0.941	17	0	1999	2018
APAF1	317	O14727	apoptotic peptidase activating factor 1		145	0.525	0.769	9.6242e-06	0.1		0.933	15	0	2001	2019
HSP90AA1	3320	P07900	heat shock protein 90 alpha family class A member 1	Chaperone	455	0.411	0.923	0.86025	0.1		1	21	0	2004	2020
ICAM1	3383	P05362	intercellular adhesion molecule 1		737	0.364	0.962	0.035295	0.1		0.912	34	0	1989	2019
IFNA13	3447	P01562	interferon alpha 13		646	0.374	0.923		0.1		0.952	42	0	1984	2019
IGF1	3479	P05019	insulin like growth factor 1		1206	0.318	0.885	0.2716	0.1		0.917	12	0	2003	2019
FAS	355	P25445	Fas cell surface death receptor		754	0.372	0.923	0.8117	0.1		1	12	0	1995	2019
IL1A	3552	P01583	interleukin 1 alpha		1002	0.333	0.962	0.0001602	0.1		1	16	0	1988	2012
IL1B	3553	P01584	interleukin 1 beta		1801	0.276	0.962	0.13005	0.1		1	25	0	1988	2019
IL4	3565	P05112	interleukin 4		996	0.332	0.962	0.0047372	0.1		1	10	0	1993	2019
IL6	3569	P05231	interleukin 6		2367	0.248	0.962	0.31536	0.1		0.968	31	0	1993	2018
CXCL8	3576	P10145	C-X-C motif chemokine ligand 8	Signaling	1254	0.31	0.962	0.00027377	0.1		1	50	0	1991	2019
IL10	3586	P22301	interleukin 10		1679	0.281	0.923	0.0058874	0.1		0.939	49	2	1994	2019
IL15	3600	P40933	interleukin 15		426	0.422	0.846	0.70859	0.1		1	14	0	1995	2019
CXCL10	3627	P02778	C-X-C motif chemokine ligand 10	Signaling	631	0.378	0.885	0.36865	0.1		1	12	0	1991	2019
IRF4	3662	Q15306	interferon regulatory factor 4	Transcription factor	203	0.491	0.769	0.85677	0.1		1	10	1	2003	2018
ITGA5	3678	P08648	integrin subunit alpha 5		145	0.524	0.769	0.42455	0.1		1	10	0	1992	2012
ITGAV	3685	P06756	integrin subunit alpha V		141	0.526	0.769	0.00022844	0.1		1	18	0	1989	2016
JUN	3725	P05412	Jun proto-oncogene, AP-1 transcription factor subunit	Transcription factor	344	0.442	0.885	0.05962	0.1		1	16	0	1998	2019
CD82	3732	P27701	CD82 molecule		172	0.507	0.731	1.2726e-08	0.1		1	10	0	1998	2016
KDR	3791	P35968	kinase insert domain receptor	Kinase	623	0.378	0.885	0.99982	0.1		0.933	15	1	1994	2020
KISS1	3814	Q15726	KiSS-1 metastasis suppressor		179	0.507	0.808	0.49039	0.1		1	15	0	1997	2018
RTL1	388015	A6NKG5	retrotransposon Gag like 1		119	0.554	0.808	0.0056135	0.1		0.976	85	0	1995	2020
L1CAM	3897	P32004	L1 cell adhesion molecule		289	0.475	0.769	1	0.1		0.909	11	0	2003	2018
KHSRPP1	402359		KH-type splicing regulatory protein pseudogene 1		1	1	0.038		0.1		1	1	1	2011	2011
LINC01194	404663		long intergenic non-protein coding RNA 1194		249	0.47	0.769		0.1		1	41	0	1995	2019
MIR137	406928		microRNA 137		171	0.513	0.846		0.1		1	13	0	2008	2018
MIR203A	406986		microRNA 203a		237	0.471	0.808		0.1		1	11	0	2012	2019
MIR205	406988		microRNA 205		210	0.482	0.846		0.1		0.923	13	0	2012	2019
MIR21	406991		microRNA 21		726	0.363	0.846		0.1		1	16	0	2011	2019
MIR211	406993		microRNA 211		106	0.552	0.577		0.1		0.947	19	0	2010	2020
MAGEA3	4102	P43357	MAGE family member A3	Cell adhesion	82	0.588	0.5		0.1		0.958	24	0	1994	2018
MCAM	4162	P43121	melanoma cell adhesion molecule	Cell adhesion	169	0.514	0.731	0.00015954	0.1		0.959	49	0	1989	2019
MCL1	4170	Q07820	MCL1 apoptosis regulator, BCL2 family member	Signaling	375	0.43	0.808	0.96349	0.1		1	27	0	2002	2019
RAB8A	4218	P61006	RAB8A, member RAS oncogene family		69	0.61	0.577	0.97543	0.1		1	55	0	1993	2020
MLH1	4292	P40692	mutL homolog 1	Nucleic acid binding	526	0.399	0.808	3.41e-05	0.1		1	13	0	1994	2009
TRPM1	4308	Q7Z4N2	transient receptor potential cation channel subfamily M member 1	Ion channel	62	0.626	0.462	1.6009e-42	0.1		0.923	13	0	2004	2020
MMP1	4312	P03956	matrix metallopeptidase 1	Enzyme	589	0.385	0.885	7.7197e-18	0.1		0.955	22	0	1990	2020
MMP2	4313	P08253	matrix metallopeptidase 2	Enzyme	1021	0.333	0.923	0.83878	0.1		0.981	53	0	1994	2019
MMP9	4318	P14780	matrix metallopeptidase 9	Enzyme	1337	0.305	0.923	1.8869e-17	0.1		1	24	1	1999	2019
MMP14	4323	P50281	matrix metallopeptidase 14	Enzyme	340	0.447	0.769	0.99522	0.1		1	16	0	2000	2019
MRE11	4361	P49959	MRE11 homolog, double strand break repair nuclease		171	0.527	0.808	1.264e-12	0.1			0	0
MSH2	4436	P43246	mutS homolog 2	Nucleic acid binding	490	0.406	0.808	0.89539	0.1		1	13	0	1994	2009
COX2	4513	P00403	cytochrome c oxidase subunit II	Enzyme	875	0.352	0.962		0.1		1	22	0	2001	2019
MYC	4609	P01106	MYC proto-oncogene, bHLH transcription factor	Transcription factor	821	0.344	0.923	0.99801	0.1		1	19	0	1989	2020
ATF1	466	P18846	activating transcription factor 1		88	0.588	0.577	0.63426	0.1		1	12	0	2003	2011
NEDD9	4739	Q14511	neural precursor cell expressed, developmentally down-regulated 9		113	0.548	0.769	0.12634	0.1		1	10	0	2006	2019
NFKB1	4790	P19838	nuclear factor kappa B subunit 1	Transcription factor	551	0.396	0.923	1	0.1		1	13	1	2004	2020
NGFR	4804	P08138	nerve growth factor receptor	Receptor	256	0.477	0.846	0.097889	0.1		0.966	29	0	1987	2019
NME1	4830	P15531	NME/NM23 nucleoside diphosphate kinase 1	Kinase	329	0.443	0.808	0.0031764	0.1		0.938	48	0	1992	2019
NOTCH1	4851	P46531	notch receptor 1		693	0.369	0.885	1	0.1		1	14	0	2005	2019
NT5E	4907	P21589	5'-nucleotidase ecto	Enzyme	376	0.436	0.885	2.2881e-11	0.1		1	11	0	2006	2019
PAX3	5077	P23760	paired box 3		257	0.481	0.769	0.24063	0.1		0.958	24	1	1999	2019
FOXP3	50943	Q9BZS1	forkhead box P3		688	0.368	0.846	0.99424	0.1		0.882	17	0	2007	2019
PCNA	5111	P12004	proliferating cell nuclear antigen	Nucleic acid binding	581	0.382	0.846	0.97606	0.1		1	15	0	1993	2018
LINC00328	51152		long intergenic non-protein coding RNA 328		64	0.608	0.692		0.1		0.9	20	0	1993	2019
PHF20	51230	Q9BVI0	PHD finger protein 20		45	0.65	0.615	0.99875	0.1		1	1	1	2008	2008
MBTPS2	51360	O43462	membrane bound transcription factor peptidase, site 2	Enzyme	205	0.513	0.769	0.99752	0.1			0	0
ABCB1	5243	P08183	ATP binding cassette subfamily B member 1	Transporter	933	0.344	0.885	1.2564e-05	0.1		1	11	0	1994	2013
PIK3CB	5291	P42338	phosphatidylinositol-4,5-bisphosphate 3-kinase catalytic subunit beta	Kinase	1083	0.322	0.885	0.99964	0.1		0.961	77	0	2005	2019
PIK3CD	5293	O00329	phosphatidylinositol-4,5-bisphosphate 3-kinase catalytic subunit delta	Kinase	1119	0.319	0.885	0.99999	0.1		0.961	76	0	2005	2019
PIK3CG	5294	P48736	phosphatidylinositol-4,5-bisphosphate 3-kinase catalytic subunit gamma	Kinase	1101	0.32	0.885	1.4076e-06	0.1		0.962	79	0	2005	2019
PLK1	5347	P53350	polo like kinase 1	Kinase	253	0.467	0.808	0.97851	0.1		1	10	0	2002	2019
POLH	5429	Q9Y253	DNA polymerase eta		44	0.663	0.462	3.5414e-09	0.1			0	0
POU3F2	5454	P20265	POU class 3 homeobox 2		40	0.7	0.423	0.92007	0.1		1	22	0	1995	2019
DEF8	54849	Q6ZN54	differentially expressed in FDCP 8 homolog		8	0.839	0.115	0.0025904	0.1		1	1	3	2011	2011
RNF43	54894	Q68DV7	ring finger protein 43		88	0.584	0.577	0.73452	0.1			0	0
CDKAL1	54901	Q5VV42	CDK5 regulatory subunit associated protein 1 like 1		86	0.617	0.615	0.016021	0.1		1	1	1	2017	2017
ZNF654	55279	Q8IZM8	zinc finger protein 654	Enzyme	85	0.582	0.5	0.99753	0.1		1	12	0	1991	2014
MAPK1	5594	P28482	mitogen-activated protein kinase 1	Kinase	1059	0.33	0.923	0.99698	0.1		1	80	0	2000	2020
MAPK3	5595	P27361	mitogen-activated protein kinase 3	Kinase	647	0.379	0.885	0.036884	0.1		1	25	0	2005	2020
MAPK8	5599	P45983	mitogen-activated protein kinase 8	Kinase	520	0.397	0.885	0.99823	0.1		1	14	0	2007	2020
MAP2K7	5609	O14733	mitogen-activated protein kinase kinase 7	Kinase	408	0.419	0.808	0.99552	0.1		0.996	247	1	2004	2020
B2M	567	P61769	beta-2-microglobulin	Immune response	352	0.447	0.846	0.56167	0.1		1	10	0	1982	2019
ANKRD36B	57730	Q8N2N9	ankyrin repeat domain 36B		82	0.584	0.5		0.1		1	12	0	1991	2014
BARD1	580	Q99728	BRCA1 associated RING domain 1		75	0.597	0.538	1.3777e-24	0.1			0	0
RAD51C	5889	O43502	RAD51 paralog C		162	0.533	0.692	6.1906e-14	0.1			0	0
RAD51D	5892	O75771	RAD51 paralog D		36	0.674	0.385	1.0631e-09	0.1			0	0
RANBP2	5903	P49792	RAN binding protein 2	Enzyme modulator	110	0.578	0.615	1	0.1		0.969	32	0	1991	2019
PLAAT4	5920	Q9UL19	phospholipase A and acyltransferase 4		190	0.5	0.808	1.2234e-07	0.1		1	15	0	2006	2019
BCL2	596	P10415	BCL2 apoptosis regulator	Signaling	1456	0.291	0.885	0.55903	0.1		0.976	84	0	1991	2020
ACTB	60	P60709	actin beta	Cellular structure	1110	0.325	0.923	0.98564	0.1		1	23	0	2001	2020
BDNF	627	P23560	brain derived neurotrophic factor	Signaling	992	0.345	0.923	0.65626	0.1		1	10	1	1993	2019
S100A1	6271	P23297	S100 calcium binding protein A1	Calcium-binding protein	396	0.421	0.846	0.0060044	0.1		0.967	30	0	1989	2020
S100B	6285	P04271	S100 calcium binding protein B	Calcium-binding protein	599	0.383	0.923	0.04387	0.1		0.961	51	0	1989	2020
CEACAM1	634	P13688	CEA cell adhesion molecule 1		167	0.525	0.731	0.00078816	0.1		0.929	14	0	2002	2019
CCL2	6347	P13500	C-C motif chemokine ligand 2	Signaling	1157	0.321	0.962	0.60786	0.1		1	13	0	1991	2019
SDCBP	6386	O00560	syndecan binding protein	Transporter	45	0.653	0.385	0.00058136	0.1		1	19	0	2004	2019
SDHB	6390	P21912	succinate dehydrogenase complex iron sulfur subunit B	Enzyme	316	0.474	0.846	0.00024397	0.1			0	0
SDHC	6391	Q99643	succinate dehydrogenase complex subunit C		202	0.517	0.846	0.00020065	0.1			0	0
IFIH1	64135	Q9BYX4	interferon induced with helicase C domain 1		319	0.471	0.808	6.9819e-44	0.1		0.846	13	0	2002	2019
BMI1	648	P35226	BMI1 proto-oncogene, polycomb ring finger		309	0.448	0.808	0.94286	0.1		1	10	0	2007	2019
SLC2A1	6513	P11166	solute carrier family 2 member 1	Transporter	687	0.388	0.808	0.9941	0.1		0.846	13	0	1997	2020
SMARCA4	6597	P51532	SWI/SNF related, matrix associated, actin dependent regulator of chromatin, subfamily a, member 4	Epigenetic regulator	347	0.45	0.885	1	0.1		0.9	10	0	2009	2020
SOX10	6663	P56693	SRY-box transcription factor 10		334	0.461	0.808	0.99166	0.1		1	36	0	2007	2020
SPARC	6678	P09486	secreted protein acidic and cysteine rich	Signaling	344	0.445	0.846	0.89148	0.1		1	17	0	1997	2014
SPP1	6696	P10451	secreted phosphoprotein 1		824	0.353	0.885	2.146e-06	0.1		1	20	0	2002	2018
STAT1	6772	P42224	signal transducer and activator of transcription 1	Nucleic acid binding	531	0.399	0.885	0.99999	0.1		1	14	0	1997	2019
STAT3	6774	P40763	signal transducer and activator of transcription 3	Nucleic acid binding	1193	0.32	0.923	1	0.1		0.983	60	0	1999	2020
BSG	682	P35613	basigin (Ok blood group)		287	0.458	0.769	2.5873e-05	0.1		1	14	0	2002	2018
TRBV20OR9-2	6962		T cell receptor beta variable 20/OR9-2 (non-functional)		456	0.403	0.923		0.1		0.952	21	0	1990	2019
TFAP2A	7020	P05549	transcription factor AP-2 alpha	Transcription factor	250	0.488	0.769	0.98964	0.1		1	10	0	2000	2017
TGFB1	7040	P01137	transforming growth factor beta 1	Signaling	1558	0.287	0.962	0.03685	0.1		0.875	16	0	1989	2018
THBS1	7057	P07996	thrombospondin 1		480	0.407	0.885	0.99985	0.1		0.917	12	0	1994	2016
TIMP1	7076	P01033	TIMP metallopeptidase inhibitor 1	Enzyme modulator	603	0.38	0.885	0.4993	0.1		1	10	0	1999	2018
TP73	7161	O15350	tumor protein p73	Transcription factor	300	0.449	0.808	0.99696	0.1		0.833	12	0	1998	2019
TRP-AGG2-6	7218		tRNA-Pro (anticodon AGG) 2-6		34	0.666	0.462		0.1		0.96	25	0	1998	2019
MAGED4	728239	Q96JG8	MAGE family member D4		64	0.61	0.423	0.32367	0.1		0.889	27	0	1992	2012
VCAM1	7412	P19320	vascular cell adhesion molecule 1		406	0.422	0.808	0.79791	0.1		0.909	11	0	1992	2019
VDR	7421	P11473	vitamin D receptor	Nuclear receptor	852	0.352	0.885	1.6787e-05	0.1		0.974	38	8	1999	2019
VEGFA	7422	P15692	vascular endothelial growth factor A	Signaling	1899	0.266	0.923	2.4085e-05	0.1		0.943	88	1	1996	2020
WEE1	7465	P30291	WEE1 G2 checkpoint kinase	Kinase	116	0.545	0.769	0.99973	0.1		1	11	0	2012	2019
WNT5A	7474	P41221	Wnt family member 5A	Signaling	375	0.443	0.808	0.98732	0.1		1	22	0	2002	2020
DBNDD1	79007	Q9H9R9	dysbindin domain containing 1		4	1	0.038	6.35e-05	0.1		1	2	2	2011	2012
MAGED4B	81557	Q96JG8	MAGE family member D4B		62	0.612	0.423		0.1		0.889	27	0	1992	2012
MIA	8190	Q16674	MIA SH3 domain containing		130	0.537	0.769	1.7345e-05	0.1		0.975	40	0	1991	2019
ARHGAP24	83478	Q8N264	Rho GTPase activating protein 24		273	0.456	0.808	3.9495e-10	0.1		0.8	10	0	1998	2019
CASP3	836	P42574	caspase 3	Enzyme	819	0.351	0.923	0.10017	0.1		1	17	0	2000	2020
CDK10	8558	Q15131	cyclin dependent kinase 10	Kinase	66	0.65	0.577	1.193e-16	0.1		1	6	1	2009	2017
TNFSF10	8743	P50591	TNF superfamily member 10	Signaling	445	0.413	0.885	0.13495	0.1		0.971	35	0	2000	2019
PROM1	8842	O43490	prominin 1	Transporter	477	0.41	0.846	1.9485e-22	0.1		1	18	0	2005	2019
CD80	941	P33681	CD80 molecule		233	0.475	0.769	0.010898	0.1		1	12	0	1995	2019
CD44	960	P16070	CD44 molecule (Indian blood group)		711	0.363	0.962	2.4476e-07	0.1		1	24	0	1991	2019
CD47	961	Q08722	CD47 molecule		253	0.468	0.769	0.91924	0.1		1	10	0	2004	2019
CD63	967	P08962	CD63 molecule		128	0.542	0.731	0.017439	0.1		1	11	0	1988	2014
