# Supplementary material for: Investigation of the mechanism of the anti-cancer effects of Astragalus propinquus Schischkin and Pinellia pedatisecta Schott (A&P) on melanoma via network pharmacology and experimental verification
Source: Front Pharmacol. 2022 Aug 12;13:895738. doi: 10.3389/fphar.2022.895738 (PMC9411814; doi:10.3389/fphar.2022.895738)
Supplement: Supplementary file 6 [file Table1.XLSX]

## Sheet: Sheet1
Supplementary Table S1 ▏the concentrations of the compounds detected from HPLC
Standard	Standard concentration（mg/mL）	Peak area of standard	Peak area of sample	Sample concentration（mg/mL）
Hederagenin	0.1	104962	6487005	6.18034
Isorhamnetin	0.1	2849533	6365	0.00022337
Formononetin	0.1	7248125	757049	0.0104448
Calycosin	0.1	4924142	1245234	0.0252883
Kaempferol	0.1	3976171	4045	0.000101731
Quercetin	0.1	2011348	1199401	0.0596317
Baicalein	0.1	2402110	20181	0.000840136
Beta-sitosterol	0.1	188199	659060	0.350193
Stigmasterol	0.1	299987	157772	0.0525929
