# Supplementary material for: Investigation of the mechanism of the anti-cancer effects of Astragalus propinquus Schischkin and Pinellia pedatisecta Schott (A&P) on melanoma via network pharmacology and experimental verification
Source: Front Pharmacol. 2022 Aug 12;13:895738. doi: 10.3389/fphar.2022.895738 (PMC9411814; doi:10.3389/fphar.2022.895738)
Supplement: Supplementary file 7 [file Table8.XLS]

## Sheet: GO and KEGG
Supplementary Table S8 ▏Details of GO and KEGG enrichment analyses
Category	Term	Count	%	PValue	Genes	List Total	Pop Hits	Pop Total	Fold Enrichment	Bonferroni	Benjamini	FDR
GOTERM_BP_DIRECT	GO:0010628~positive regulation of gene expression	23	32.8571	2.42607e-18	KDM4A, KDM4C, VDR, PIK3CD, BRAF, PIK3CB, MAPK14, HIF1A, TNF, MTOR, IL6, MAPK8, ERBB2, MDM2, AKT1, MAPK1, ATM, PPARG, TP53, TLR4, HSPA1A, MAPK3, PPARD	70	509	19157	12.3663	4.52947e-15	4.52947e-15	3.99331e-15
GOTERM_BP_DIRECT	GO:0043066~negative regulation of apoptotic process	22	31.4286	5.36423e-17	HDAC2, GLO1, PLK1, BRAF, SIRT1, MMP9, EGFR, IL2, NFKB1, AURKA, IL6, MAPK8, MDM2, KDR, BCL2, AKT1, ERCC5, RAF1, TP53, HSPA1A, MCL1, PPARD	70	515	19157	11.6908	1.0015e-13	5.00751e-14	4.41476e-14
GOTERM_BP_DIRECT	GO:0045944~positive regulation of transcription from RNA polymerase II promoter	29	41.4286	1.38199e-16	HDAC2, KDM1A, AHR, HIF1A, TNF, EGFR, ABL1, AKT1, EP300, MAPK3, ACVR1, JUN, PARP1, VDR, MAPK14, ESR1, SIRT1, IL2, NFKB1, IL6, APEX1, MDM2, ATM, PPARG, RAF1, MET, TP53, TLR4, PPARD	70	1185	19157	6.69744	2.07279e-13	8.6006e-14	7.58253e-14
GOTERM_BP_DIRECT	GO:0006468~protein phosphorylation	20	28.5714	1.04393e-14	ACVR1, SYK, PLK1, PIK3CD, BRAF, MTOR, PIK3CG, AURKA, MAPK8, PIK3CA, CDK4, CHEK2, ERBB2, CDK2, ABL1, AKT1, MAPK1, ATM, RAF1, MAPK3	70	507	19157	10.7957	1.94842e-11	4.87256e-12	4.29579e-12
GOTERM_BP_DIRECT	GO:0043065~positive regulation of apoptotic process	16	22.8571	5.95472e-13	JUN, MMP2, PTGS2, SIRT1, TNF, MMP9, IL6, MAPK8, CDK4, ABL1, CYP1B1, AKT1, ATM, PPARG, TP53, MCL1	70	329	19157	13.3092	1.11184e-09	2.22349e-10	1.96029e-10
GOTERM_BP_DIRECT	GO:0033138~positive regulation of peptidyl-serine phosphorylation	11	15.7143	9.51123e-13	IL6, HSP90AA1, PIK3CA, BCL2, AKT1, BRAF, RAF1, PTGS2, TNF, EGFR, HDAC6	70	91	19157	33.0812	1.77576e-09	2.95958e-10	2.60925e-10
GOTERM_BP_DIRECT	GO:0018105~peptidyl-serine phosphorylation	13	18.5714	1.12964e-12	SYK, PLK1, MAPK14, MTOR, AURKA, MAPK8, CHEK2, CDK2, BCL2, AKT1, MAPK1, ATM, MAPK3	70	173	19157	20.5649	2.10906e-09	3.01292e-10	2.65628e-10
GOTERM_BP_DIRECT	GO:0071456~cellular response to hypoxia	11	15.7143	3.81439e-11	TERT, MDM2, BCL2, AKT1, PPARG, PTGS2, HIF1A, SIRT1, TP53, MTOR, PPARD	70	131	19157	22.98	7.12147e-08	8.74143e-09	7.70669e-09
GOTERM_BP_DIRECT	GO:0046777~protein autophosphorylation	12	17.1429	4.21386e-11	ALK, SYK, CHEK2, ERBB2, KIT, ABL1, KDR, AKT1, ATM, EGFR, MTOR, AURKA	70	180	19157	18.2448	7.86728e-08	8.74143e-09	7.70669e-09
GOTERM_BP_DIRECT	GO:0034614~cellular response to reactive oxygen species	8	11.4286	5.43599e-11	JUN, MAPK8, MMP2, MAPK1, AKT1, MMP9, EGFR, MAPK3	70	37	19157	59.1722	1.0149e-07	1.0149e-08	8.94764e-09
GOTERM_BP_DIRECT	GO:0010629~negative regulation of gene expression	14	20	6.4282e-11	KDM4A, VDR, PIK3CD, HIF1A, ESR1, SIRT1, TNF, NFKB1, AURKA, TERT, PIK3CA, KDR, AKT1, PPARG	70	308	19157	12.4396	1.20015e-07	1.09104e-08	9.61893e-09
GOTERM_BP_DIRECT	GO:0045893~positive regulation of transcription, DNA-templated	18	25.7143	1.27125e-10	ACVR1, JUN, HDAC2, AHR, HIF1A, ESR1, TNF, EGFR, NFKB1, IL6, CHEK2, CDK2, AKT1, EP300, MAPK1, PPARG, TP53, PPARD	70	661	19157	7.45247	2.37342e-07	1.87998e-08	1.65745e-08
GOTERM_BP_DIRECT	GO:0048661~positive regulation of smooth muscle cell proliferation	9	12.8571	1.30904e-10	IL6, PIK3CA, MMP2, AKT1, PTGS2, TNF, TLR4, EGFR, MTOR	70	69	19157	35.6963	2.44398e-07	1.87998e-08	1.65745e-08
GOTERM_BP_DIRECT	GO:0070301~cellular response to hydrogen peroxide	9	12.8571	2.0807e-10	IL6, HDAC2, APEX1, MDM2, ABL1, CYP1B1, PTPN11, SIRT1, HDAC6	70	73	19157	33.7403	3.88467e-07	2.77476e-08	2.44631e-08
GOTERM_BP_DIRECT	GO:0048538~thymus development	8	11.4286	2.75485e-10	BCL2, ABL1, MAPK1, BRAF, ATM, TYR, RAF1, MAPK3	70	46	19157	47.595	5.14329e-07	3.42886e-08	3.02298e-08
GOTERM_BP_DIRECT	GO:0001525~angiogenesis	12	17.1429	1.23661e-09	ACVR1, JUN, SYK, PIK3CA, MMP2, KDR, CYP1B1, MAPK14, PTGS2, HIF1A, SIRT1, PIK3CG	70	247	19157	13.2958	2.30874e-06	1.44297e-07	1.27216e-07
GOTERM_BP_DIRECT	GO:0001934~positive regulation of protein phosphorylation	11	15.7143	2.96042e-09	HSP90AA1, CHEK2, ERBB2, ABL1, KDR, AKT1, SIRT1, TNF, MMP9, EGFR, MAPK3	70	204	19157	14.7568	5.52709e-06	3.25124e-07	2.86638e-07
GOTERM_BP_DIRECT	GO:0008284~positive regulation of cell proliferation	15	21.4286	5.46356e-09	HDAC2, KDM4C, SIRT1, EGFR, IL2, IL6, CDK4, KIT, ERBB2, CDK2, MDM2, KDR, BCL2, AKT1, CAPN1	70	534	19157	7.6874	1.02004e-05	5.66693e-07	4.99613e-07
GOTERM_BP_DIRECT	GO:0042981~regulation of apoptotic process	11	15.7143	6.12177e-09	ALK, HSP90AA1, APEX1, ABL1, AKT1, ATM, RAF1, ESR1, SIRT1, TP53, MCL1	70	220	19157	13.6836	1.14293e-05	6.01545e-07	5.30339e-07
GOTERM_BP_DIRECT	GO:0071276~cellular response to cadmium ion	7	10	7.11866e-09	JUN, MAPK8, MAPK1, AKT1, MMP9, EGFR, MAPK3	70	41	19157	46.7244	1.32904e-05	6.64527e-07	5.85866e-07
GOTERM_BP_DIRECT	GO:0009410~response to xenobiotic stimulus	11	15.7143	1.19777e-08	HDAC2, JUN, ABCB1, CDK4, APEX1, MMP2, BCL2, ABL1, AHR, PTGS2, TNF	70	236	19157	12.7559	2.23622e-05	1.06488e-06	9.38826e-07
GOTERM_BP_DIRECT	GO:1902895~positive regulation of pri-miRNA transcription from RNA polymerase II promoter	7	10	1.46217e-08	NGFR, JUN, TERT, PPARG, HIF1A, TNF, TP53	70	46	19157	41.6457	2.72984e-05	1.24085e-06	1.09397e-06
GOTERM_BP_DIRECT	GO:0008630~intrinsic apoptotic signaling pathway in response to DNA damage	7	10	1.67142e-08	CHEK2, BCL2, ABL1, ATM, SIRT1, TNF, MCL1	70	47	19157	40.7596	3.1205e-05	1.35676e-06	1.19616e-06
GOTERM_BP_DIRECT	GO:0051897~positive regulation of protein kinase B signaling	9	12.8571	1.89317e-08	HSP90AA1, PIK3CA, PIK3CD, PIK3CB, TNF, MET, EGFR, MTOR, PIK3CG	70	128	19157	19.2425	3.53449e-05	1.42252e-06	1.25413e-06
GOTERM_BP_DIRECT	GO:0045429~positive regulation of nitric oxide biosynthetic process	7	10	1.90482e-08	HSP90AA1, AKT1, PTGS2, ESR1, TNF, TLR4, MTOR	70	48	19157	39.9104	3.55623e-05	1.42252e-06	1.25413e-06
GOTERM_BP_DIRECT	GO:0071260~cellular response to mechanical stimulus	8	11.4286	2.09296e-08	MAPK8, AKT1, PTPN11, PTGS2, TLR4, EGFR, NFKB1, MAPK3	70	84	19157	26.0639	3.90748e-05	1.50291e-06	1.32501e-06
GOTERM_BP_DIRECT	GO:0018108~peptidyl-tyrosine phosphorylation	9	12.8571	2.41082e-08	ALK, WEE1, SYK, ERBB2, KIT, ABL1, KDR, MET, EGFR	70	132	19157	18.6594	4.5009e-05	1.66704e-06	1.46971e-06
GOTERM_BP_DIRECT	GO:0051000~positive regulation of nitric-oxide synthase activity	6	8.57143	3.24451e-08	TERT, AKT1, PIK3CB, HIF1A, ESR1, TNF	70	26	19157	63.1549	6.05732e-05	2.16339e-06	1.90731e-06
GOTERM_BP_DIRECT	GO:0045892~negative regulation of transcription, DNA-templated	14	20	1.28285e-07	KDM4A, JUN, HDAC2, KDM1A, VDR, AHR, SIRT1, TNF, HDAC6, APEX1, MDM2, PPARG, TP53, PPARD	70	580	19157	6.60586	0.000239479	8.2589e-06	7.28128e-06
GOTERM_BP_DIRECT	GO:0007165~signal transduction	19	27.1429	1.8037e-07	ALK, PIK3CD, BRAF, PIK3CB, MAPK14, HIF1A, ESR1, EGFR, NFKB1, CDK4, KIT, ERBB2, CDK2, AKT1, MAPK1, ATM, PPARG, RAF1, MET	70	1211	19157	4.29377	0.000336693	1.08911e-05	9.60188e-06
GOTERM_BP_DIRECT	GO:2001240~negative regulation of extrinsic apoptotic signaling pathway in absence of ligand	6	8.57143	1.80837e-07	TERT, BCL2, AKT1, TNF, HSPA1A, MCL1	70	36	19157	45.6119	0.000337566	1.08911e-05	9.60188e-06
GOTERM_BP_DIRECT	GO:0000122~negative regulation of transcription from RNA polymerase II promoter	17	24.2857	1.9487e-07	JUN, HDAC2, PARP1, KDM1A, VDR, PLK1, ESR1, SIRT1, TNF, NFKB1, HDAC6, CDK2, MDM2, EP300, PPARG, TP53, PPARD	70	952	19157	4.88699	0.000363757	1.13695e-05	1.00236e-05
GOTERM_BP_DIRECT	GO:0031663~lipopolysaccharide-mediated signaling pathway	6	8.57143	2.08511e-07	MAPK1, AKT1, MAPK14, TNF, TLR4, MAPK3	70	37	19157	44.3792	0.000389215	1.17967e-05	1.04003e-05
GOTERM_BP_DIRECT	GO:0051091~positive regulation of sequence-specific DNA binding transcription factor activity	8	11.4286	2.34383e-07	IL6, KDM1A, KIT, EP300, AKT1, PPARG, ESR1, TNF	70	119	19157	18.3981	0.000437497	1.27703e-05	1.12586e-05
GOTERM_BP_DIRECT	GO:0014065~phosphatidylinositol 3-kinase signaling	6	8.57143	2.39436e-07	PIK3CA, ERBB2, PIK3CD, AKT1, PIK3CB, PIK3CG	70	38	19157	43.2113	0.000446928	1.27703e-05	1.12586e-05
GOTERM_BP_DIRECT	GO:0033674~positive regulation of kinase activity	7	10	2.4624e-07	ALK, ERBB2, KIT, KDR, MET, EGFR, IL2	70	73	19157	26.2425	0.000459624	1.27703e-05	1.12586e-05
GOTERM_BP_DIRECT	GO:0001938~positive regulation of endothelial cell proliferation	7	10	2.67212e-07	JUN, KDR, PIK3CD, AKT1, HIF1A, SIRT1, MTOR	70	74	19157	25.8878	0.00049876	1.34834e-05	1.18873e-05
GOTERM_BP_DIRECT	GO:1901796~regulation of signal transduction by p53 class mediator	6	8.57143	3.54503e-07	CHEK2, EP300, AKT1, ATM, MTOR, AURKA	70	41	19157	40.0495	0.000661639	1.74173e-05	1.53556e-05
GOTERM_BP_DIRECT	GO:0016310~phosphorylation	8	11.4286	3.65487e-07	ALK, PIK3CA, PIK3CD, AKT1, PIK3CB, MTOR, PIK3CG, MAPK3	70	127	19157	17.2391	0.000682131	1.74965e-05	1.54254e-05
GOTERM_BP_DIRECT	GO:0071222~cellular response to lipopolysaccharide	9	12.8571	3.86971e-07	IL6, MAPK8, CDK4, ABL1, MAPK14, TNF, TLR4, NFKB1, PPARD	70	189	19157	13.032	0.000722213	1.80619e-05	1.59238e-05
GOTERM_BP_DIRECT	GO:0035994~response to muscle stretch	5	7.14286	4.53944e-07	JUN, PIK3CA, RAF1, MAPK14, NFKB1	70	18	19157	76.0198	0.000847154	2.01655e-05	1.77785e-05
GOTERM_BP_DIRECT	GO:0045727~positive regulation of translation	7	10	4.58975e-07	IL6, CDK4, ERBB2, CYP1B1, MAPK1, MTOR, MAPK3	70	81	19157	23.6506	0.00085654	2.01655e-05	1.77785e-05
GOTERM_BP_DIRECT	GO:0006974~cellular response to DNA damage stimulus	10	14.2857	4.73696e-07	PARP1, CHEK2, BCL2, ABL1, MAPK1, AKT1, ATM, SIRT1, TP53, MAPK3	70	267	19157	10.2499	0.000883999	2.01655e-05	1.77785e-05
GOTERM_BP_DIRECT	GO:0007169~transmembrane receptor protein tyrosine kinase signaling pathway	8	11.4286	4.75246e-07	ALK, SYK, ERBB2, KIT, KDR, PIK3CB, MET, EGFR	70	132	19157	16.5861	0.00088689	2.01655e-05	1.77785e-05
GOTERM_BP_DIRECT	GO:0009636~response to toxic substance	7	10	7.02177e-07	CDK4, MDM2, BCL2, CYP1B1, MAPK1, AHR, MAPK3	70	87	19157	22.0195	0.00131011	2.91325e-05	2.56841e-05
GOTERM_BP_DIRECT	GO:0007173~epidermal growth factor receptor signaling pathway	6	8.57143	7.9437e-07	PIK3CA, ABL1, AKT1, BRAF, PTPN11, EGFR	70	48	19157	34.2089	0.00148199	3.22411e-05	2.84246e-05
GOTERM_BP_DIRECT	GO:0036092~phosphatidylinositol-3-phosphate biosynthetic process	5	7.14286	8.80656e-07	PIK3CA, PIK3CD, ATM, PIK3CB, PIK3CG	70	21	19157	65.1599	0.00164283	3.49827e-05	3.08417e-05
GOTERM_BP_DIRECT	GO:0006915~apoptotic process	13	18.5714	1.00237e-06	PARP1, AHR, MAPK14, NFKB1, MDM2, BCL2, EP300, MAPK1, RAF1, TP53, MCL1, MAPK3, PPARD	70	582	19157	6.11294	0.00186967	3.87702e-05	3.41809e-05
GOTERM_BP_DIRECT	GO:0042493~response to drug	10	14.2857	1.02796e-06	HDAC2, JUN, ABCB1, CDK4, APEX1, MDM2, BCL2, PPARG, PTGS2, TP53	70	293	19157	9.34032	0.00191737	3.87702e-05	3.41809e-05
GOTERM_BP_DIRECT	GO:0050731~positive regulation of peptidyl-tyrosine phosphorylation	7	10	1.04212e-06	ACVR1, IL6, SYK, ABL1, PTPN11, TP53, MTOR	70	93	19157	20.5989	0.00194375	3.87702e-05	3.41809e-05
GOTERM_BP_DIRECT	GO:1904707~positive regulation of vascular smooth muscle cell proliferation	6	8.57143	1.08071e-06	JUN, TERT, MMP2, MDM2, TNF, MMP9	70	51	19157	32.1966	0.00201565	3.87702e-05	3.41809e-05
GOTERM_BP_DIRECT	GO:0010507~negative regulation of autophagy	6	8.57143	1.08071e-06	KDM4A, BCL2, AKT1, MET, MTOR, MCL1	70	51	19157	32.1966	0.00201565	3.87702e-05	3.41809e-05
GOTERM_BP_DIRECT	GO:0007507~heart development	9	12.8571	1.1006e-06	ACVR1, MMP2, ERBB2, EP300, PTPN11, ATM, PPARG, RAF1, PPARD	70	217	19157	11.3504	0.00205271	3.87702e-05	3.41809e-05
GOTERM_BP_DIRECT	GO:0048146~positive regulation of fibroblast proliferation	6	8.57143	1.19235e-06	NGFR, JUN, CDK4, ABL1, ESR1, EGFR	70	52	19157	31.5775	0.00222365	4.12245e-05	3.63447e-05
GOTERM_BP_DIRECT	GO:0070374~positive regulation of ERK1 and ERK2 cascade	9	12.8571	1.49279e-06	JUN, ABL1, KDR, BRAF, PTPN11, TNF, TLR4, EGFR, MAPK3	70	226	19157	10.8984	0.00278316	5.06733e-05	4.4675e-05
GOTERM_BP_DIRECT	GO:0014823~response to activity	6	8.57143	1.58272e-06	IL6, PIK3CA, MMP2, TNF, MTOR, PPARD	70	55	19157	29.8551	0.00295057	5.27666e-05	4.65206e-05
GOTERM_BP_DIRECT	GO:0006954~inflammatory response	11	15.7143	1.70802e-06	IL6, FASN, KIT, PIK3CD, AKT1, PTGS2, TNF, TLR4, NFKB1, MTOR, PIK3CG	70	403	19157	7.46994	0.00318379	5.5945e-05	4.93227e-05
GOTERM_BP_DIRECT	GO:0000086~G2/M transition of mitotic cell cycle	6	8.57143	1.89441e-06	WEE1, ABCB1, CHEK2, PLK1, CDK2, AURKA	70	57	19157	28.8075	0.00353063	6.09805e-05	5.37622e-05
GOTERM_BP_DIRECT	GO:0006975~DNA damage induced protein phosphorylation	4	5.71429	2.47223e-06	CHEK2, ABL1, ATM, MAPK3	70	8	19157	136.836	0.00460502	7.82314e-05	6.8971e-05
GOTERM_BP_DIRECT	GO:0046697~decidualization	5	7.14286	2.54065e-06	VDR, MAPK1, PTGS2, MAPK3, PPARD	70	27	19157	50.6799	0.00473217	7.90566e-05	6.96985e-05
GOTERM_BP_DIRECT	GO:0060020~Bergmann glial cell differentiation	4	5.71429	3.69877e-06	ABL1, MAPK1, PTPN11, MAPK3	70	9	19157	121.632	0.00688182	0.000113207	9.98061e-05
GOTERM_BP_DIRECT	GO:0030335~positive regulation of cell migration	9	12.8571	3.7711e-06	ACVR1, MMP2, KIT, KDR, MAPK1, PIK3CD, ATM, MMP9, EGFR	70	256	19157	9.62126	0.00701594	0.000113559	0.000100117
GOTERM_BP_DIRECT	GO:0010595~positive regulation of endothelial cell migration	6	8.57143	4.24959e-06	ABL1, KDR, PIK3CD, AKT1, PIK3CB, PIK3CG	70	67	19157	24.5079	0.0079026	0.000125936	0.000111029
GOTERM_BP_DIRECT	GO:0071480~cellular response to gamma radiation	5	7.14286	4.50589e-06	KDM1A, CHEK2, MDM2, ATM, TP53	70	31	19157	44.1406	0.00837723	0.000131445	0.000115886
GOTERM_BP_DIRECT	GO:0018107~peptidyl-threonine phosphorylation	6	8.57143	5.66566e-06	ACVR1, MAPK8, BCL2, MAPK1, AKT1, MTOR	70	71	19157	23.1272	0.0105221	0.000162735	0.000143472
GOTERM_BP_DIRECT	GO:1903799~negative regulation of production of miRNAs involved in gene silencing by miRNA	4	5.71429	7.22796e-06	TERT, ESR1, TNF, TP53	70	11	19157	99.5169	0.013404	0.000204464	0.000180261
GOTERM_BP_DIRECT	GO:0048511~rhythmic process	6	8.57143	8.45538e-06	MAPK8, EP300, PPARG, AHR, TP53, MTOR	70	77	19157	21.325	0.0156623	0.000235615	0.000207725
GOTERM_BP_DIRECT	GO:0043406~positive regulation of MAP kinase activity	6	8.57143	1.02025e-05	ERBB2, KIT, TNF, TLR4, EGFR, PIK3CG	70	80	19157	20.5254	0.0188679	0.000280118	0.00024696
GOTERM_BP_DIRECT	GO:0071356~cellular response to tumor necrosis factor	7	10	1.17012e-05	CYP1B1, MAPK1, AKT1, MAPK14, SIRT1, NFKB1, MAPK3	70	141	19157	13.5865	0.0216093	0.00031661	0.000279132
GOTERM_BP_DIRECT	GO:0060765~regulation of androgen receptor signaling pathway	4	5.71429	1.24639e-05	KDM4C, KDM1A, EP300, HDAC6	70	13	19157	84.2066	0.0230015	0.000332429	0.000293079
GOTERM_BP_DIRECT	GO:0001541~ovarian follicle development	5	7.14286	1.87665e-05	MMP2, KIT, BCL2, KDR, ATM	70	44	19157	31.099	0.0344307	0.00049348	0.000435066
GOTERM_BP_DIRECT	GO:1900034~regulation of cellular response to heat	4	5.71429	1.97267e-05	EP300, ATM, SIRT1, MTOR	70	15	19157	72.979	0.0361601	0.000511524	0.000450974
GOTERM_BP_DIRECT	GO:0043410~positive regulation of MAPK cascade	7	10	2.31546e-05	ALK, IL6, ERBB2, KIT, KDR, RAF1, TNF	70	159	19157	12.0484	0.0423091	0.000592187	0.000522089
GOTERM_BP_DIRECT	GO:0030278~regulation of ossification	4	5.71429	2.42163e-05	ACVR1, MAPK1, MAPK14, MAPK3	70	16	19157	68.4179	0.0442056	0.000594893	0.000524475
GOTERM_BP_DIRECT	GO:1903351~cellular response to dopamine	4	5.71429	2.42163e-05	HDAC2, ABL1, MAPK1, MAPK3	70	16	19157	68.4179	0.0442056	0.000594893	0.000524475
GOTERM_BP_DIRECT	GO:0090399~replicative senescence	4	5.71429	2.42163e-05	TERT, CHEK2, ATM, TP53	70	16	19157	68.4179	0.0442056	0.000594893	0.000524475
GOTERM_BP_DIRECT	GO:0035556~intracellular signal transduction	10	14.2857	2.94307e-05	MAPK8, SYK, ERBB2, KIT, MAPK1, AKT1, BRAF, RAF1, MAPK14, MAPK3	70	444	19157	6.16377	0.0534655	0.000713598	0.000629128
GOTERM_BP_DIRECT	GO:0031648~protein destabilization	5	7.14286	3.38975e-05	PLK1, MDM2, EP300, SIRT1, HDAC6	70	51	19157	26.8305	0.0613265	0.000811366	0.000715323
GOTERM_BP_DIRECT	GO:0038083~peptidyl-tyrosine autophosphorylation	4	5.71429	3.51048e-05	ABL1, KDR, EGFR, MAPK3	70	18	19157	60.8159	0.0634402	0.000819259	0.000722282
GOTERM_BP_DIRECT	GO:0060252~positive regulation of glial cell proliferation	4	5.71429	3.51048e-05	IL6, TNF, EGFR, MTOR	70	18	19157	60.8159	0.0634402	0.000819259	0.000722282
GOTERM_BP_DIRECT	GO:0031281~positive regulation of cyclase activity	3	4.28571	3.82678e-05	MAPK8, MAPK14, MAPK3	70	3	19157	273.671	0.0689546	0.000882048	0.000777639
GOTERM_BP_DIRECT	GO:0060324~face development	4	5.71429	4.15795e-05	MAPK1, BRAF, RAF1, MAPK3	70	19	19157	57.615	0.0746937	0.000946694	0.000834632
GOTERM_BP_DIRECT	GO:0034644~cellular response to UV	5	7.14286	4.25503e-05	KDM1A, PARP1, EP300, PTGS2, TP53	70	54	19157	25.3399	0.0763695	0.000957126	0.000843829
GOTERM_BP_DIRECT	GO:0098586~cellular response to virus	5	7.14286	4.57635e-05	IL6, HSP90AA1, MAPK14, HIF1A, NFKB1	70	55	19157	24.8792	0.0818939	0.00101715	0.000896746
GOTERM_BP_DIRECT	GO:0042593~glucose homeostasis	6	8.57143	5.66856e-05	NGFR, IL6, AKT1, PTPN11, PPARG, HIF1A	70	114	19157	14.4038	0.100427	0.00124508	0.0010977
GOTERM_BP_DIRECT	GO:0071320~cellular response to cAMP	5	7.14286	6.04117e-05	KDM1A, APEX1, CYP1B1, AHR, PIK3CG	70	59	19157	23.1925	0.106664	0.0013115	0.00115625
GOTERM_BP_DIRECT	GO:0007568~aging	7	10	6.27622e-05	JUN, APEX1, MMP2, MAPK1, AKT1, PTGS2, MAPK3	70	190	19157	10.0826	0.110576	0.00134686	0.00118743
GOTERM_BP_DIRECT	GO:0043525~positive regulation of neuron apoptotic process	5	7.14286	6.45518e-05	JUN, ABL1, ATM, TNF, TP53	70	60	19157	22.806	0.113543	0.00136953	0.00120741
GOTERM_BP_DIRECT	GO:0006977~DNA damage response, signal transduction by p53 class mediator resulting in cell cycle arrest	4	5.71429	6.5571e-05	CHEK2, MDM2, ATM, TP53	70	22	19157	49.7584	0.115228	0.00137552	0.0012127
GOTERM_BP_DIRECT	GO:0006979~response to oxidative stress	6	8.57143	6.95499e-05	MAPK8, ABL1, AKT1, PTGS2, SIRT1, TP53	70	119	19157	13.7986	0.121777	0.00144277	0.00127199
GOTERM_BP_DIRECT	GO:0030168~platelet activation	5	7.14286	7.82147e-05	IL6, SYK, PIK3CA, PIK3CB, MAPK14	70	63	19157	21.72	0.13587	0.00158725	0.00139936
GOTERM_BP_DIRECT	GO:0006006~glucose metabolic process	5	7.14286	7.82147e-05	PIK3CA, AKT1, MAPK14, TNF, PPARD	70	63	19157	21.72	0.13587	0.00158725	0.00139936
GOTERM_BP_DIRECT	GO:0032757~positive regulation of interleukin-8 production	5	7.14286	8.32034e-05	IL6, SYK, TNF, TLR4, HSPA1A	70	64	19157	21.3806	0.143882	0.00167033	0.00147261
GOTERM_BP_DIRECT	GO:0030308~negative regulation of cell growth	6	8.57143	9.46874e-05	BCL2, PPARG, SIRT1, TP53, HSPA1A, PPARD	70	127	19157	12.9294	0.162044	0.00188065	0.00165804
GOTERM_BP_DIRECT	GO:0007623~circadian rhythm	5	7.14286	0.000105497	JUN, CDK4, EP300, TNF, EGFR	70	68	19157	20.1229	0.178787	0.00205169	0.00180883
GOTERM_BP_DIRECT	GO:0043154~negative regulation of cysteine-type endopeptidase activity involved in apoptotic process	5	7.14286	0.000105497	MDM2, AKT1, RAF1, PTGS2, TNF	70	68	19157	20.1229	0.178787	0.00205169	0.00180883
GOTERM_BP_DIRECT	GO:0043627~response to estrogen	5	7.14286	0.000111686	MMP2, EP300, MAPK1, PPARG, ESR1	70	69	19157	19.8313	0.188223	0.00212773	0.00187587
GOTERM_BP_DIRECT	GO:0042531~positive regulation of tyrosine phosphorylation of STAT protein	5	7.14286	0.000111686	IL6, HDAC2, KIT, TNF, IL2	70	69	19157	19.8313	0.188223	0.00212773	0.00187587
GOTERM_BP_DIRECT	GO:0030878~thyroid gland development	4	5.71429	0.000122946	MAPK1, BRAF, RAF1, MAPK3	70	27	19157	40.5439	0.205112	0.00231858	0.00204413
GOTERM_BP_DIRECT	GO:0007275~multicellular organism development	7	10	0.000130402	ALK, VDR, ERBB2, KIT, KDR, MET, EGFR	70	217	19157	8.82811	0.216102	0.0024346	0.00214642
GOTERM_BP_DIRECT	GO:2001243~negative regulation of intrinsic apoptotic signaling pathway	4	5.71429	0.000137345	BCL2, AKT1, MMP9, MCL1	70	28	19157	39.0959	0.226199	0.00251394	0.00221636
GOTERM_BP_DIRECT	GO:1900017~positive regulation of cytokine production involved in inflammatory response	4	5.71429	0.000137345	IL6, HIF1A, TNF, TLR4	70	28	19157	39.0959	0.226199	0.00251394	0.00221636
GOTERM_BP_DIRECT	GO:0007569~cell aging	4	5.71429	0.000152797	BCL2, SIRT1, TP53, MTOR	70	29	19157	37.7478	0.248207	0.00276964	0.00244179
GOTERM_BP_DIRECT	GO:0010575~positive regulation of vascular endothelial growth factor production	4	5.71429	0.000169338	IL6, CYP1B1, PTGS2, HIF1A	70	30	19157	36.4895	0.271072	0.00303994	0.0026801
GOTERM_BP_DIRECT	GO:0042771~intrinsic apoptotic signaling pathway in response to DNA damage by p53 class mediator	4	5.71429	0.000186998	CHEK2, EP300, SIRT1, TP53	70	31	19157	35.3124	0.294719	0.00332501	0.00293142
GOTERM_BP_DIRECT	GO:0032436~positive regulation of proteasomal ubiquitin-dependent protein catabolic process	5	7.14286	0.00018893	PLK1, MDM2, AKT1, AURKA, HSPA1A	70	79	19157	17.321	0.297258	0.00332767	0.00293376
GOTERM_BP_DIRECT	GO:0032880~regulation of protein localization	5	7.14286	0.000218157	HSP90AA1, MAPK8, KDM1A, PARP1, BCL2	70	82	19157	16.6873	0.334584	0.00377129	0.00332487
GOTERM_BP_DIRECT	GO:0014068~positive regulation of phosphatidylinositol 3-kinase signaling	5	7.14286	0.000218157	KIT, KDR, SIRT1, TNF, PPARD	70	82	19157	16.6873	0.334584	0.00377129	0.00332487
GOTERM_BP_DIRECT	GO:1900182~positive regulation of protein localization to nucleus	4	5.71429	0.00022581	NGFR, PARP1, PLK1, AKT1	70	33	19157	33.1723	0.344027	0.00384681	0.00339145
GOTERM_BP_DIRECT	GO:0043524~negative regulation of neuron apoptotic process	6	8.57143	0.000226646	JUN, TERT, PIK3CA, BCL2, BRAF, HIF1A	70	153	19157	10.7322	0.34505	0.00384681	0.00339145
GOTERM_BP_DIRECT	GO:1900113~negative regulation of histone H3-K9 trimethylation	3	4.28571	0.000265386	KDM4A, KDM4C, SIRT1	70	7	19157	117.288	0.390759	0.00442389	0.00390023
GOTERM_BP_DIRECT	GO:0010573~vascular endothelial growth factor production	3	4.28571	0.000265386	IL6, HIF1A, TNF	70	7	19157	117.288	0.390759	0.00442389	0.00390023
GOTERM_BP_DIRECT	GO:0000077~DNA damage checkpoint	4	5.71429	0.000269488	CHEK2, PTPN11, ATM, MAPK14	70	35	19157	31.2767	0.395409	0.00444679	0.00392042
GOTERM_BP_DIRECT	GO:0035264~multicellular organism growth	5	7.14286	0.000273905	EP300, PTPN11, ATM, TP53, MTOR	70	87	19157	15.7282	0.400375	0.00444679	0.00392042
GOTERM_BP_DIRECT	GO:0030307~positive regulation of cell growth	5	7.14286	0.000273905	ERBB2, BCL2, AKT1, EGFR, IL2	70	87	19157	15.7282	0.400375	0.00444679	0.00392042
GOTERM_BP_DIRECT	GO:0045766~positive regulation of angiogenesis	6	8.57143	0.000286965	TERT, KDR, CYP1B1, PIK3CD, HIF1A, SIRT1	70	161	19157	10.1989	0.414822	0.00461865	0.00407193
GOTERM_BP_DIRECT	GO:2000352~negative regulation of endothelial cell apoptotic process	4	5.71429	0.000293231	TERT, ABL1, KDR, BRAF	70	36	19157	30.4079	0.42163	0.00467916	0.00412528
GOTERM_BP_DIRECT	GO:0046427~positive regulation of JAK-STAT cascade	4	5.71429	0.000318283	IL6, KIT, CYP1B1, TNF	70	37	19157	29.5861	0.448067	0.00503588	0.00443978
GOTERM_BP_DIRECT	GO:0031647~regulation of protein stability	5	7.14286	0.000339218	TERT, BCL2, MAPK1, HDAC6, AURKA	70	92	19157	14.8734	0.469231	0.00532202	0.00469205
GOTERM_BP_DIRECT	GO:0045907~positive regulation of vasoconstriction	4	5.71429	0.000344675	ABL1, AKT1, PTGS2, EGFR	70	38	19157	28.8075	0.474613	0.00536258	0.0047278
GOTERM_BP_DIRECT	GO:0007179~transforming growth factor beta receptor signaling pathway	5	7.14286	0.000353508	ACVR1, JUN, PARP1, SIRT1, TP53	70	93	19157	14.7135	0.483209	0.00545454	0.00480888
GOTERM_BP_DIRECT	GO:0016477~cell migration	7	10	0.000367642	PIK3CA, MMP2, KDR, PIK3CD, PIK3CB, MET, PIK3CG	70	263	19157	7.28403	0.496672	0.00562612	0.00496015
GOTERM_BP_DIRECT	GO:0046326~positive regulation of glucose import	4	5.71429	0.000372438	TERT, AKT1, PTPN11, MAPK14	70	39	19157	28.0689	0.501161	0.00565318	0.00498401
GOTERM_BP_DIRECT	GO:0035094~response to nicotine	4	5.71429	0.0004016	HDAC2, MMP2, BCL2, MAPK1	70	40	19157	27.3671	0.527604	0.00595069	0.0052463
GOTERM_BP_DIRECT	GO:0090398~cellular senescence	4	5.71429	0.0004016	MAPK8, CDK2, ATM, MAPK14	70	40	19157	27.3671	0.527604	0.00595069	0.0052463
GOTERM_BP_DIRECT	GO:0097421~liver regeneration	4	5.71429	0.0004016	IL6, TNF, EGFR, AURKA	70	40	19157	27.3671	0.527604	0.00595069	0.0052463
GOTERM_BP_DIRECT	GO:0043491~protein kinase B signaling	4	5.71429	0.000432191	PIK3CA, KDR, AKT1, TNF	70	41	19157	26.6997	0.553839	0.00635355	0.00560147
GOTERM_BP_DIRECT	GO:0007566~embryo implantation	4	5.71429	0.00046424	MMP2, PTGS2, MMP9, PPARD	70	42	19157	26.0639	0.579763	0.00669068	0.00589869
GOTERM_BP_DIRECT	GO:0050852~T cell receptor signaling pathway	5	7.14286	0.000465875	PIK3CA, ABL1, MAPK1, PIK3CD, BRAF	70	100	19157	13.6836	0.581045	0.00669068	0.00589869
GOTERM_BP_DIRECT	GO:0042060~wound healing	5	7.14286	0.000465875	ERBB2, RAF1, EGFR, MTOR, PPARD	70	100	19157	13.6836	0.581045	0.00669068	0.00589869
GOTERM_BP_DIRECT	GO:0001666~response to hypoxia	6	8.57143	0.000478743	MMP2, EP300, ATM, RAF1, HIF1A, TNF	70	180	19157	9.12238	0.590994	0.006823	0.00601535
GOTERM_BP_DIRECT	GO:0032755~positive regulation of interleukin-6 production	5	7.14286	0.000483778	IL6, SYK, PTPN11, TNF, TLR4	70	101	19157	13.5481	0.594824	0.00684253	0.00603257
GOTERM_BP_DIRECT	GO:0000723~telomere maintenance	4	5.71429	0.000532824	TERT, PARP1, APEX1, ATM	70	44	19157	24.8792	0.630294	0.00747957	0.0065942
GOTERM_BP_DIRECT	GO:0010888~negative regulation of lipid storage	3	4.28571	0.000564721	IL6, PPARG, TNF	70	10	19157	82.1014	0.65168	0.00775985	0.0068413
GOTERM_BP_DIRECT	GO:0032722~positive regulation of chemokine production	4	5.71429	0.000569416	IL6, HIF1A, TNF, TLR4	70	45	19157	24.3263	0.654721	0.00775985	0.0068413
GOTERM_BP_DIRECT	GO:0034198~cellular response to amino acid starvation	4	5.71429	0.000569416	MAPK8, MAPK1, MTOR, MAPK3	70	45	19157	24.3263	0.654721	0.00775985	0.0068413
GOTERM_BP_DIRECT	GO:0051402~neuron apoptotic process	4	5.71429	0.000569416	NGFR, BCL2, ATM, TP53	70	45	19157	24.3263	0.654721	0.00775985	0.0068413
GOTERM_BP_DIRECT	GO:0032760~positive regulation of tumor necrosis factor production	5	7.14286	0.000580724	IL6, HDAC2, SYK, PTPN11, TLR4	70	106	19157	12.909	0.661938	0.0078566	0.0069266
GOTERM_BP_DIRECT	GO:1904646~cellular response to beta-amyloid	4	5.71429	0.000647335	NGFR, PARP1, TNF, TLR4	70	47	19157	23.2912	0.701494	0.00857145	0.00755683
GOTERM_BP_DIRECT	GO:0008542~visual learning	4	5.71429	0.000647335	KIT, BRAF, HIF1A, MTOR	70	47	19157	23.2912	0.701494	0.00857145	0.00755683
GOTERM_BP_DIRECT	GO:0071364~cellular response to epidermal growth factor stimulus	4	5.71429	0.000647335	ERBB2, AKT1, PTPN11, EGFR	70	47	19157	23.2912	0.701494	0.00857145	0.00755683
GOTERM_BP_DIRECT	GO:0043276~anoikis	3	4.28571	0.000688609	PIK3CA, AKT1, MTOR	70	11	19157	74.6377	0.723647	0.00892941	0.00787242
GOTERM_BP_DIRECT	GO:0071492~cellular response to UV-A	3	4.28571	0.000688609	MMP1, MMP2, MMP9	70	11	19157	74.6377	0.723647	0.00892941	0.00787242
GOTERM_BP_DIRECT	GO:0048015~phosphatidylinositol-mediated signaling	4	5.71429	0.000688717	PIK3CA, PIK3CD, PIK3CB, PIK3CG	70	48	19157	22.806	0.723703	0.00892941	0.00787242
GOTERM_BP_DIRECT	GO:1900087~positive regulation of G1/S transition of mitotic cell cycle	4	5.71429	0.000731749	TERT, APEX1, AKT1, EGFR	70	49	19157	22.3405	0.745047	0.0094219	0.00830661
GOTERM_BP_DIRECT	GO:0000165~MAPK cascade	5	7.14286	0.000738611	BRAF, RAF1, TNF, EGFR, MAPK3	70	113	19157	12.1094	0.748295	0.00944512	0.00832708
GOTERM_BP_DIRECT	GO:0043536~positive regulation of blood vessel endothelial cell migration	4	5.71429	0.000776457	KDR, AKT1, HIF1A, SIRT1	70	50	19157	21.8937	0.765478	0.00986153	0.0086942
GOTERM_BP_DIRECT	GO:0042770~signal transduction in response to DNA damage	3	4.28571	0.000824408	CHEK2, ABL1, MAPK14	70	12	19157	68.4179	0.785577	0.0102611	0.0090465
GOTERM_BP_DIRECT	GO:1903800~positive regulation of production of miRNAs involved in gene silencing by miRNA	3	4.28571	0.000824408	IL6, TP53, EGFR	70	12	19157	68.4179	0.785577	0.0102611	0.0090465
GOTERM_BP_DIRECT	GO:2000273~positive regulation of receptor activity	3	4.28571	0.000824408	HDAC2, HIF1A, HDAC6	70	12	19157	68.4179	0.785577	0.0102611	0.0090465
GOTERM_BP_DIRECT	GO:0051726~regulation of cell cycle	7	10	0.000916189	JUN, CDK4, PLK1, MDM2, ABL1, ATM, TP53	70	313	19157	6.12045	0.819371	0.0112373	0.00990713
GOTERM_BP_DIRECT	GO:0034605~cellular response to heat	4	5.71429	0.000920894	HSP90AA1, HDAC2, PTGS2, HSPA1A	70	53	19157	20.6544	0.820952	0.0112373	0.00990713
GOTERM_BP_DIRECT	GO:0042542~response to hydrogen peroxide	4	5.71429	0.000920894	JUN, MMP2, BCL2, SIRT1	70	53	19157	20.6544	0.820952	0.0112373	0.00990713
GOTERM_BP_DIRECT	GO:0048546~digestive tract morphogenesis	3	4.28571	0.000972034	BCL2, HIF1A, EGFR	70	13	19157	63.1549	0.837271	0.0117083	0.0103224
GOTERM_BP_DIRECT	GO:0061029~eyelid development in camera-type eye	3	4.28571	0.000972034	HDAC2, JUN, EGFR	70	13	19157	63.1549	0.837271	0.0117083	0.0103224
GOTERM_BP_DIRECT	GO:0016241~regulation of macroautophagy	4	5.71429	0.00102603	MAPK8, CAPN1, MTOR, HDAC6	70	55	19157	19.9034	0.852891	0.0122013	0.010757
GOTERM_BP_DIRECT	GO:0071230~cellular response to amino acid stimulus	4	5.71429	0.00102603	MMP2, TNF, EGFR, MTOR	70	55	19157	19.9034	0.852891	0.0122013	0.010757
GOTERM_BP_DIRECT	GO:0046854~phosphatidylinositol phosphorylation	4	5.71429	0.00108133	PIK3CA, PIK3CD, PIK3CB, PIK3CG	70	56	19157	19.548	0.867335	0.0127774	0.0112649
GOTERM_BP_DIRECT	GO:0033169~histone H3-K9 demethylation	3	4.28571	0.0011314	KDM4A, KDM4C, KDM1A	70	14	19157	58.6439	0.879189	0.0132021	0.0116393
GOTERM_BP_DIRECT	GO:0003376~sphingosine-1-phosphate signaling pathway	3	4.28571	0.0011314	AKT1, PIK3CB, PIK3CG	70	14	19157	58.6439	0.879189	0.0132021	0.0116393
GOTERM_BP_DIRECT	GO:0050853~B cell receptor signaling pathway	5	7.14286	0.00120963	SYK, BCL2, ABL1, MAPK1, PIK3CD	70	129	19157	10.6074	0.895623	0.0140272	0.0123668
GOTERM_BP_DIRECT	GO:0008285~negative regulation of cell proliferation	8	11.4286	0.00126627	IL6, JUN, VDR, CYP1B1, RAF1, PTGS2, TP53, HSPA1A	70	457	19157	4.79075	0.906109	0.0145934	0.0128659
GOTERM_BP_DIRECT	GO:0043518~negative regulation of DNA damage response, signal transduction by p53 class mediator	3	4.28571	0.00130243	KDM1A, MDM2, SIRT1	70	15	19157	54.7343	0.912246	0.0147372	0.0129927
GOTERM_BP_DIRECT	GO:0016242~negative regulation of macroautophagy	3	4.28571	0.00130243	PIK3CA, AKT1, MTOR	70	15	19157	54.7343	0.912246	0.0147372	0.0129927
GOTERM_BP_DIRECT	GO:1903827~regulation of cellular protein localization	3	4.28571	0.00130243	HSP90AA1, KDM1A, PARP1	70	15	19157	54.7343	0.912246	0.0147372	0.0129927
GOTERM_BP_DIRECT	GO:0009612~response to mechanical stimulus	4	5.71429	0.00138601	JUN, MAPK8, MMP2, PPARG	70	61	19157	17.9457	0.924941	0.0155885	0.0137432
GOTERM_BP_DIRECT	GO:0032966~negative regulation of collagen biosynthetic process	3	4.28571	0.00148503	IL6, PPARG, PPARD	70	16	19157	51.3134	0.937627	0.0164057	0.0144637
GOTERM_BP_DIRECT	GO:0051403~stress-activated MAPK cascade	3	4.28571	0.00148503	MAPK8, MAPK1, MAPK3	70	16	19157	51.3134	0.937627	0.0164057	0.0144637
GOTERM_BP_DIRECT	GO:1902166~negative regulation of intrinsic apoptotic signaling pathway in response to DNA damage by p53 class mediator	3	4.28571	0.00148503	KDM1A, BCL2, SIRT1	70	16	19157	51.3134	0.937627	0.0164057	0.0144637
GOTERM_BP_DIRECT	GO:0002931~response to ischemia	4	5.71429	0.00152148	BCL2, AKT1, PIK3CB, TP53	70	63	19157	17.376	0.941736	0.0167094	0.0147315
GOTERM_BP_DIRECT	GO:0043303~mast cell degranulation	3	4.28571	0.00167913	KIT, PIK3CD, PIK3CG	70	17	19157	48.295	0.956612	0.0180168	0.0158841
GOTERM_BP_DIRECT	GO:0045598~regulation of fat cell differentiation	3	4.28571	0.00167913	TNF, HDAC6, PPARD	70	17	19157	48.295	0.956612	0.0180168	0.0158841
GOTERM_BP_DIRECT	GO:0030224~monocyte differentiation	3	4.28571	0.00167913	JUN, FASN, PPARG	70	17	19157	48.295	0.956612	0.0180168	0.0158841
GOTERM_BP_DIRECT	GO:0035855~megakaryocyte development	3	4.28571	0.00167913	KIT, EP300, PTPN11	70	17	19157	48.295	0.956612	0.0180168	0.0158841
GOTERM_BP_DIRECT	GO:0009791~post-embryonic development	4	5.71429	0.00181668	BCL2, ABL1, ATM, MTOR	70	67	19157	16.3386	0.966454	0.0190547	0.0167992
GOTERM_BP_DIRECT	GO:0035690~cellular response to drug	4	5.71429	0.00181668	CHEK2, BRAF, TP53, EGFR	70	67	19157	16.3386	0.966454	0.0190547	0.0167992
GOTERM_BP_DIRECT	GO:0051384~response to glucocorticoid	4	5.71429	0.00181668	IL6, BCL2, PTGS2, TNF	70	67	19157	16.3386	0.966454	0.0190547	0.0167992
GOTERM_BP_DIRECT	GO:0006909~phagocytosis	4	5.71429	0.00181668	PIK3CA, ABL1, MET, TLR4	70	67	19157	16.3386	0.966454	0.0190547	0.0167992
GOTERM_BP_DIRECT	GO:2000811~negative regulation of anoikis	3	4.28571	0.00188463	PIK3CA, BCL2, MCL1	70	18	19157	45.6119	0.970457	0.019657	0.0173302
GOTERM_BP_DIRECT	GO:0032922~circadian regulation of gene expression	4	5.71429	0.00197675	NGFR, HDAC2, AHR, SIRT1	70	69	19157	15.865	0.975134	0.0205033	0.0180763
GOTERM_BP_DIRECT	GO:1901224~positive regulation of NIK/NF-kappaB signaling	4	5.71429	0.00205997	EP300, TNF, TLR4, EGFR	70	70	19157	15.6384	0.978719	0.0212484	0.0187332
GOTERM_BP_DIRECT	GO:0055093~response to hyperoxia	3	4.28571	0.00210146	HDAC2, CDK4, MMP2	70	19	19157	43.2113	0.980308	0.0213229	0.0187989
GOTERM_BP_DIRECT	GO:0010039~response to iron ion	3	4.28571	0.00210146	MDM2, BCL2, HIF1A	70	19	19157	43.2113	0.980308	0.0213229	0.0187989
GOTERM_BP_DIRECT	GO:0035162~embryonic hemopoiesis	3	4.28571	0.00210146	KIT, KDR, HIF1A	70	19	19157	43.2113	0.980308	0.0213229	0.0187989
GOTERM_BP_DIRECT	GO:0006302~double-strand break repair	4	5.71429	0.00214534	PARP1, CHEK2, ATM, TP53	70	71	19157	15.4181	0.98186	0.0216506	0.0190878
GOTERM_BP_DIRECT	GO:0010468~regulation of gene expression	6	8.57143	0.00218159	PIK3CA, CDK4, CDK2, BCL2, AHR, HIF1A	70	253	19157	6.49023	0.98305	0.021898	0.0193059
GOTERM_BP_DIRECT	GO:0000187~activation of MAPK activity	4	5.71429	0.00232262	ALK, KIT, PIK3CB, MAPK14	70	73	19157	14.9957	0.986981	0.0230118	0.0202879
GOTERM_BP_DIRECT	GO:0071300~cellular response to retinoic acid	4	5.71429	0.00232262	HDAC2, ATM, PPARG, TNF	70	73	19157	14.9957	0.986981	0.0230118	0.0202879
GOTERM_BP_DIRECT	GO:0070932~histone H3 deacetylation	3	4.28571	0.00232953	HDAC2, SIRT1, HDAC6	70	20	19157	41.0507	0.987149	0.0230118	0.0202879
GOTERM_BP_DIRECT	GO:0010506~regulation of autophagy	4	5.71429	0.00250873	ABL1, EP300, ATM, HDAC6	70	75	19157	14.5958	0.99081	0.0245225	0.0216198
GOTERM_BP_DIRECT	GO:0032091~negative regulation of protein binding	4	5.71429	0.00250873	MAPK8, KDM1A, AKT1, AURKA	70	75	19157	14.5958	0.99081	0.0245225	0.0216198
GOTERM_BP_DIRECT	GO:0006357~regulation of transcription from RNA polymerase II promoter	15	21.4286	0.00260319	JUN, HDAC2, KDM4C, KDM1A, GLO1, AHR, MAPK14, HIF1A, ESR1, TNF, NFKB1, MDM2, PPARG, TP53, PPARD	70	1699	19157	2.41617	0.9923	0.0253133	0.022317
GOTERM_BP_DIRECT	GO:0051092~positive regulation of NF-kappaB transcription factor activity	5	7.14286	0.00265792	ALK, EP300, TNF, TLR4, HSPA1A	70	160	19157	8.55223	0.993049	0.0257115	0.022668
GOTERM_BP_DIRECT	GO:0042127~regulation of cell proliferation	5	7.14286	0.00271832	ALK, JUN, KIT, BRAF, SIRT1	70	161	19157	8.49911	0.993793	0.0261603	0.0230637
GOTERM_BP_DIRECT	GO:0001836~release of cytochrome c from mitochondria	3	4.28571	0.00281909	JUN, BCL2, TP53	70	22	19157	37.3188	0.99486	0.0268533	0.0236746
GOTERM_BP_DIRECT	GO:0030225~macrophage differentiation	3	4.28571	0.00281909	PARP1, SIRT1, MMP9	70	22	19157	37.3188	0.99486	0.0268533	0.0236746
GOTERM_BP_DIRECT	GO:0032729~positive regulation of interferon-gamma production	4	5.71429	0.00290804	ABL1, TNF, TLR4, IL2	70	79	19157	13.8568	0.995648	0.0274208	0.0241749
GOTERM_BP_DIRECT	GO:0030512~negative regulation of transforming growth factor beta receptor signaling pathway	4	5.71429	0.00290804	PPARG, SIRT1, TP53, HSPA1A	70	79	19157	13.8568	0.995648	0.0274208	0.0241749
GOTERM_BP_DIRECT	GO:0048714~positive regulation of oligodendrocyte differentiation	3	4.28571	0.00308041	HDAC2, PPARG, MTOR	70	23	19157	35.6963	0.996849	0.0286126	0.0252257
GOTERM_BP_DIRECT	GO:0014911~positive regulation of smooth muscle cell migration	3	4.28571	0.00308041	BCL2, CYP1B1, TLR4	70	23	19157	35.6963	0.996849	0.0286126	0.0252257
GOTERM_BP_DIRECT	GO:0051090~regulation of sequence-specific DNA binding transcription factor activity	3	4.28571	0.00308041	MAPK8, SYK, MAPK3	70	23	19157	35.6963	0.996849	0.0286126	0.0252257
GOTERM_BP_DIRECT	GO:0045861~negative regulation of proteolysis	3	4.28571	0.00335265	AKT1, TP53, HDAC6	70	24	19157	34.2089	0.998108	0.0308345	0.0271846
GOTERM_BP_DIRECT	GO:2000378~negative regulation of reactive oxygen species metabolic process	3	4.28571	0.00335265	BCL2, HIF1A, TP53	70	24	19157	34.2089	0.998108	0.0308345	0.0271846
GOTERM_BP_DIRECT	GO:2000773~negative regulation of cellular senescence	3	4.28571	0.00363574	TERT, ABL1, SIRT1	70	25	19157	32.8406	0.998887	0.0332741	0.0293354
GOTERM_BP_DIRECT	GO:0001678~cellular glucose homeostasis	3	4.28571	0.00392959	NGFR, HIF1A, SIRT1	70	26	19157	31.5775	0.999358	0.035788	0.0315517
GOTERM_BP_DIRECT	GO:0043433~negative regulation of sequence-specific DNA binding transcription factor activity	4	5.71429	0.00433238	HDAC2, KDM1A, ESR1, SIRT1	70	91	19157	12.0295	0.999698	0.0392648	0.034617
GOTERM_BP_DIRECT	GO:0051894~positive regulation of focal adhesion assembly	3	4.28571	0.00454925	ABL1, KDR, PTPN11	70	28	19157	29.3219	0.999799	0.0410312	0.0361743
GOTERM_BP_DIRECT	GO:0007166~cell surface receptor signaling pathway	6	8.57143	0.00458489	ERBB2, MAPK1, MAPK14, MET, EGFR, MAPK3	70	301	19157	5.45524	0.999812	0.0411538	0.0362823
GOTERM_BP_DIRECT	GO:0097192~extrinsic apoptotic signaling pathway in absence of ligand	3	4.28571	0.00487492	BCL2, IL2, MCL1	70	29	19157	28.3108	0.999891	0.0429315	0.0378496
GOTERM_BP_DIRECT	GO:0070372~regulation of ERK1 and ERK2 cascade	3	4.28571	0.00487492	SYK, ERBB2, EGFR	70	29	19157	28.3108	0.999891	0.0429315	0.0378496
GOTERM_BP_DIRECT	GO:0009314~response to radiation	3	4.28571	0.00487492	JUN, BCL2, TNF	70	29	19157	28.3108	0.999891	0.0429315	0.0378496
GOTERM_BP_DIRECT	GO:0010332~response to gamma radiation	3	4.28571	0.00487492	PARP1, BCL2, TP53	70	29	19157	28.3108	0.999891	0.0429315	0.0378496
GOTERM_BP_DIRECT	GO:0060612~adipose tissue development	3	4.28571	0.00521103	PIK3CA, CDK4, PPARD	70	30	19157	27.3671	0.999942	0.045676	0.0402693
GOTERM_BP_DIRECT	GO:0046677~response to antibiotic	3	4.28571	0.00555752	HSP90AA1, MDM2, TP53	70	31	19157	26.4843	0.99997	0.0480365	0.0423503
GOTERM_BP_DIRECT	GO:0016239~positive regulation of macroautophagy	3	4.28571	0.00555752	KDR, HIF1A, SIRT1	70	31	19157	26.4843	0.99997	0.0480365	0.0423503
GOTERM_BP_DIRECT	GO:0045931~positive regulation of mitotic cell cycle	3	4.28571	0.00555752	MDM2, ABL1, PTPN11	70	31	19157	26.4843	0.99997	0.0480365	0.0423503
GOTERM_BP_DIRECT	GO:0050821~protein stabilization	5	7.14286	0.00567065	HSP90AA1, CHEK2, EP300, TP53, HSPA1A	70	198	19157	6.91089	0.999976	0.0487885	0.0430133
GOTERM_BP_DIRECT	GO:0035019~somatic stem cell population maintenance	3	4.28571	0.0059143	KIT, BRAF, RAF1	70	32	19157	25.6567	0.999985	0.0499638	0.0440495
GOTERM_BP_DIRECT	GO:0030316~osteoclast differentiation	3	4.28571	0.0059143	GLO1, MAPK14, TNF	70	32	19157	25.6567	0.999985	0.0499638	0.0440495
GOTERM_BP_DIRECT	GO:0060325~face morphogenesis	3	4.28571	0.0059143	MMP2, EP300, PTPN11	70	32	19157	25.6567	0.999985	0.0499638	0.0440495
GOTERM_BP_DIRECT	GO:0043392~negative regulation of DNA binding	3	4.28571	0.0059143	HDAC2, JUN, KDM1A	70	32	19157	25.6567	0.999985	0.0499638	0.0440495
GOTERM_BP_DIRECT	GO:0050729~positive regulation of inflammatory response	4	5.71429	0.00611644	TNF, TLR4, EGFR, IL2	70	103	19157	10.628	0.999989	0.0514387	0.0453498
GOTERM_BP_DIRECT	GO:0043542~endothelial cell migration	3	4.28571	0.00628129	PIK3CA, ABL1, CYP1B1	70	33	19157	24.8792	0.999992	0.0523535	0.0461563
GOTERM_BP_DIRECT	GO:0045648~positive regulation of erythrocyte differentiation	3	4.28571	0.00628129	MAPK14, HIF1A, HSPA1A	70	33	19157	24.8792	0.999992	0.0523535	0.0461563
GOTERM_BP_DIRECT	GO:0051973~positive regulation of telomerase activity	3	4.28571	0.00665844	HSP90AA1, MAPK1, MAPK3	70	34	19157	24.1475	0.999996	0.0547634	0.048281
GOTERM_BP_DIRECT	GO:0032212~positive regulation of telomere maintenance via telomerase	3	4.28571	0.00665844	MAPK1, ATM, MAPK3	70	34	19157	24.1475	0.999996	0.0547634	0.048281
GOTERM_BP_DIRECT	GO:0035924~cellular response to vascular endothelial growth factor stimulus	3	4.28571	0.00665844	KDR, AKT1, MAPK14	70	34	19157	24.1475	0.999996	0.0547634	0.048281
GOTERM_BP_DIRECT	GO:0045930~negative regulation of mitotic cell cycle	3	4.28571	0.00704565	ABL1, TNF, EGFR	70	35	19157	23.4576	0.999998	0.0571923	0.0504223
GOTERM_BP_DIRECT	GO:0090050~positive regulation of cell migration involved in sprouting angiogenesis	3	4.28571	0.00704565	ABL1, KDR, PTGS2	70	35	19157	23.4576	0.999998	0.0571923	0.0504223
GOTERM_BP_DIRECT	GO:2000379~positive regulation of reactive oxygen species metabolic process	3	4.28571	0.00704565	CYP1B1, MAPK14, TP53	70	35	19157	23.4576	0.999998	0.0571923	0.0504223
GOTERM_BP_DIRECT	GO:0032869~cellular response to insulin stimulus	4	5.71429	0.00715034	PARP1, CDK4, AKT1, PPARG	70	109	19157	10.043	0.999998	0.0576194	0.0507989
GOTERM_BP_DIRECT	GO:0035747~natural killer cell chemotaxis	2	2.85714	0.00719085	PIK3CD, PIK3CG	70	2	19157	273.671	0.999999	0.0576194	0.0507989
GOTERM_BP_DIRECT	GO:1905784~regulation of anaphase-promoting complex-dependent catabolic process	2	2.85714	0.00719085	PLK1, CDK2	70	2	19157	273.671	0.999999	0.0576194	0.0507989
GOTERM_BP_DIRECT	GO:0008584~male gonad development	4	5.71429	0.0073321	KIT, BCL2, CYP1B1, ESR1	70	110	19157	9.95169	0.999999	0.0585001	0.0515754
GOTERM_BP_DIRECT	GO:0030217~T cell differentiation	3	4.28571	0.00744285	KIT, PIK3CD, IL2	70	36	19157	22.806	0.999999	0.059131	0.0521316
GOTERM_BP_DIRECT	GO:0042220~response to cocaine	3	4.28571	0.00826693	HDAC2, MDM2, MTOR	70	38	19157	21.6056	1	0.0643098	0.0566973
GOTERM_BP_DIRECT	GO:0031333~negative regulation of protein complex assembly	3	4.28571	0.00826693	EP300, RAF1, HDAC6	70	38	19157	21.6056	1	0.0643098	0.0566973
GOTERM_BP_DIRECT	GO:0030574~collagen catabolic process	3	4.28571	0.00826693	MMP1, MMP2, MMP9	70	38	19157	21.6056	1	0.0643098	0.0566973
GOTERM_BP_DIRECT	GO:0010634~positive regulation of epithelial cell migration	3	4.28571	0.00826693	JUN, HIF1A, HDAC6	70	38	19157	21.6056	1	0.0643098	0.0566973
GOTERM_BP_DIRECT	GO:0070371~ERK1 and ERK2 cascade	3	4.28571	0.00826693	KDR, MAPK1, MAPK3	70	38	19157	21.6056	1	0.0643098	0.0566973
GOTERM_BP_DIRECT	GO:0007281~germ cell development	3	4.28571	0.00869365	ACVR1, AKT1, MTOR	70	39	19157	21.0516	1	0.0673488	0.0593766
GOTERM_BP_DIRECT	GO:0097009~energy homeostasis	3	4.28571	0.00913008	ALK, PIK3CA, SIRT1	70	40	19157	20.5254	1	0.0701476	0.0618441
GOTERM_BP_DIRECT	GO:0042311~vasodilation	3	4.28571	0.00913008	TNF, EGFR, PPARD	70	40	19157	20.5254	1	0.0701476	0.0618441
GOTERM_BP_DIRECT	GO:0007049~cell cycle	6	8.57143	0.00927467	EP300, MAPK1, AHR, TP53, AURKA, MAPK3	70	357	19157	4.59952	1	0.0709664	0.062566
GOTERM_BP_DIRECT	GO:0071479~cellular response to ionizing radiation	3	4.28571	0.00957612	MAPK14, SIRT1, TP53	70	41	19157	20.0247	1	0.0720912	0.0635577
GOTERM_BP_DIRECT	GO:0031295~T cell costimulation	3	4.28571	0.00957612	PIK3CA, AKT1, PTPN11	70	41	19157	20.0247	1	0.0720912	0.0635577
GOTERM_BP_DIRECT	GO:0032733~positive regulation of interleukin-10 production	3	4.28571	0.00957612	IL6, SYK, TLR4	70	41	19157	20.0247	1	0.0720912	0.0635577
GOTERM_BP_DIRECT	GO:0045184~establishment of protein localization	3	4.28571	0.00957612	PLK1, MDM2, ABL1	70	41	19157	20.0247	1	0.0720912	0.0635577
GOTERM_BP_DIRECT	GO:0030154~cell differentiation	8	11.4286	0.00978748	SYK, VDR, AKT1, PPARG, RAF1, EGFR, MCL1, PPARD	70	664	19157	3.29725	1	0.0733865	0.0646996
GOTERM_BP_DIRECT	GO:0071392~cellular response to estradiol stimulus	3	4.28571	0.0100317	MMP2, ESR1, EGFR	70	42	19157	19.548	1	0.0743223	0.0655246
GOTERM_BP_DIRECT	GO:0032728~positive regulation of interferon-beta production	3	4.28571	0.0100317	HSP90AA1, PTPN11, TLR4	70	42	19157	19.548	1	0.0743223	0.0655246
GOTERM_BP_DIRECT	GO:1901216~positive regulation of neuron death	3	4.28571	0.0100317	PARP1, ABL1, MTOR	70	42	19157	19.548	1	0.0743223	0.0655246
GOTERM_BP_DIRECT	GO:0001756~somitogenesis	3	4.28571	0.0104968	EP300, ATM, TP53	70	43	19157	19.0934	1	0.076853	0.0677557
GOTERM_BP_DIRECT	GO:0032735~positive regulation of interleukin-12 production	3	4.28571	0.0104968	SYK, MAPK14, TLR4	70	43	19157	19.0934	1	0.076853	0.0677557
GOTERM_BP_DIRECT	GO:0042307~positive regulation of protein import into nucleus	3	4.28571	0.0104968	MAPK1, MAPK14, PTGS2	70	43	19157	19.0934	1	0.076853	0.0677557
GOTERM_BP_DIRECT	GO:0051097~negative regulation of helicase activity	2	2.85714	0.0107671	SIRT1, TP53	70	3	19157	182.448	1	0.0773163	0.0681643
GOTERM_BP_DIRECT	GO:0002679~respiratory burst involved in defense response	2	2.85714	0.0107671	PIK3CD, PIK3CG	70	3	19157	182.448	1	0.0773163	0.0681643
GOTERM_BP_DIRECT	GO:0070141~response to UV-A	2	2.85714	0.0107671	AKT1, EGFR	70	3	19157	182.448	1	0.0773163	0.0681643
GOTERM_BP_DIRECT	GO:0061308~cardiac neural crest cell development involved in heart development	2	2.85714	0.0107671	MAPK1, MAPK3	70	3	19157	182.448	1	0.0773163	0.0681643
GOTERM_BP_DIRECT	GO:0060374~mast cell differentiation	2	2.85714	0.0107671	KIT, PIK3CD	70	3	19157	182.448	1	0.0773163	0.0681643
GOTERM_BP_DIRECT	GO:0009411~response to UV	3	4.28571	0.0109713	MAPK8, ERCC5, TYR	70	44	19157	18.6594	1	0.0781807	0.0689263
GOTERM_BP_DIRECT	GO:0030890~positive regulation of B cell proliferation	3	4.28571	0.0109713	BCL2, TLR4, IL2	70	44	19157	18.6594	1	0.0781807	0.0689263
GOTERM_BP_DIRECT	GO:0050728~negative regulation of inflammatory response	4	5.71429	0.0110781	PPARG, NFKB1, IL2, PPARD	70	128	19157	8.55223	1	0.0786419	0.0693329
GOTERM_BP_DIRECT	GO:0022617~extracellular matrix disassembly	3	4.28571	0.0119481	MMP1, MMP2, MMP9	70	46	19157	17.8481	1	0.0844969	0.0744948
GOTERM_BP_DIRECT	GO:0010718~positive regulation of epithelial to mesenchymal transition	3	4.28571	0.0129618	IL6, HDAC2, MTOR	70	48	19157	17.1045	1	0.0906353	0.0799067
GOTERM_BP_DIRECT	GO:0009408~response to heat	3	4.28571	0.0129618	HSP90AA1, AKT1, MTOR	70	48	19157	17.1045	1	0.0906353	0.0799067
GOTERM_BP_DIRECT	GO:0051591~response to cAMP	3	4.28571	0.0129618	JUN, BRAF, TYR	70	48	19157	17.1045	1	0.0906353	0.0799067
GOTERM_BP_DIRECT	GO:0016575~histone deacetylation	3	4.28571	0.0134822	HDAC2, SIRT1, HDAC6	70	49	19157	16.7554	1	0.0939226	0.0828048
GOTERM_BP_DIRECT	GO:0006338~chromatin remodeling	4	5.71429	0.0135577	KDM4A, HDAC2, KDM4C, ESR1	70	138	19157	7.93251	1	0.0940973	0.0829588
GOTERM_BP_DIRECT	GO:0007254~JNK cascade	3	4.28571	0.0140116	MAPK8, TNF, NFKB1	70	50	19157	16.4203	1	0.0942094	0.0830577
GOTERM_BP_DIRECT	GO:0009755~hormone-mediated signaling pathway	3	4.28571	0.0140116	PTPN11, PPARG, PPARD	70	50	19157	16.4203	1	0.0942094	0.0830577
GOTERM_BP_DIRECT	GO:0042149~cellular response to glucose starvation	3	4.28571	0.0140116	BCL2, SIRT1, TP53	70	50	19157	16.4203	1	0.0942094	0.0830577
GOTERM_BP_DIRECT	GO:0050790~regulation of catalytic activity	6	8.57143	0.014317	JUN, PARP1, CDK4, ERCC5, CAPN1, HIF1A	70	398	19157	4.1257	1	0.0942094	0.0830577
GOTERM_BP_DIRECT	GO:0090400~stress-induced premature senescence	2	2.85714	0.0143307	MAPK14, SIRT1	70	4	19157	136.836	1	0.0942094	0.0830577
GOTERM_BP_DIRECT	GO:1903978~regulation of microglial cell activation	2	2.85714	0.0143307	IL6, ATM	70	4	19157	136.836	1	0.0942094	0.0830577
GOTERM_BP_DIRECT	GO:0038127~ERBB signaling pathway	2	2.85714	0.0143307	MAPK1, PTPN11	70	4	19157	136.836	1	0.0942094	0.0830577
GOTERM_BP_DIRECT	GO:0090170~regulation of Golgi inheritance	2	2.85714	0.0143307	MAPK1, MAPK3	70	4	19157	136.836	1	0.0942094	0.0830577
GOTERM_BP_DIRECT	GO:0060745~mammary gland branching involved in pregnancy	2	2.85714	0.0143307	VDR, ESR1	70	4	19157	136.836	1	0.0942094	0.0830577
GOTERM_BP_DIRECT	GO:0072717~cellular response to actinomycin D	2	2.85714	0.0143307	MDM2, TP53	70	4	19157	136.836	1	0.0942094	0.0830577
GOTERM_BP_DIRECT	GO:0070849~response to epidermal growth factor	2	2.85714	0.0143307	MAPK1, MAPK3	70	4	19157	136.836	1	0.0942094	0.0830577
GOTERM_BP_DIRECT	GO:0043242~negative regulation of protein complex disassembly	2	2.85714	0.0143307	TNF, HDAC6	70	4	19157	136.836	1	0.0942094	0.0830577
GOTERM_BP_DIRECT	GO:0002366~leukocyte activation involved in immune response	2	2.85714	0.0143307	SYK, IL2	70	4	19157	136.836	1	0.0942094	0.0830577
GOTERM_BP_DIRECT	GO:0070829~heterochromatin maintenance	2	2.85714	0.0143307	HDAC2, SIRT1	70	4	19157	136.836	1	0.0942094	0.0830577
GOTERM_BP_DIRECT	GO:0001922~B-1 B cell homeostasis	2	2.85714	0.0143307	ABL1, HIF1A	70	4	19157	136.836	1	0.0942094	0.0830577
GOTERM_BP_DIRECT	GO:0034097~response to cytokine	3	4.28571	0.0145499	JUN, BCL2, MCL1	70	51	19157	16.0983	1	0.0946505	0.0834466
GOTERM_BP_DIRECT	GO:0045600~positive regulation of fat cell differentiation	3	4.28571	0.0145499	AKT1, PPARG, PPARD	70	51	19157	16.0983	1	0.0946505	0.0834466
GOTERM_BP_DIRECT	GO:0048013~ephrin receptor signaling pathway	3	4.28571	0.0145499	MMP2, PTPN11, MMP9	70	51	19157	16.0983	1	0.0946505	0.0834466
GOTERM_BP_DIRECT	GO:0045785~positive regulation of cell adhesion	3	4.28571	0.0150971	ERBB2, ATM, TNF	70	52	19157	15.7887	1	0.0978689	0.086284
GOTERM_BP_DIRECT	GO:0043124~negative regulation of I-kappaB kinase/NF-kappaB signaling	3	4.28571	0.015653	ABL1, ESR1, SIRT1	70	53	19157	15.4908	1	0.101122	0.0891517
GOTERM_BP_DIRECT	GO:0000278~mitotic cell cycle	4	5.71429	0.0160387	WEE1, PLK1, ABL1, AURKA	70	147	19157	7.44684	1	0.102901	0.0907203
GOTERM_BP_DIRECT	GO:0006914~autophagy	4	5.71429	0.0160387	ABL1, PIK3CB, TP53, HDAC6	70	147	19157	7.44684	1	0.102901	0.0907203
GOTERM_BP_DIRECT	GO:0019233~sensory perception of pain	3	4.28571	0.0162176	MAPK1, PTGS2, MAPK3	70	54	19157	15.204	1	0.103339	0.0911066
GOTERM_BP_DIRECT	GO:0043280~positive regulation of cysteine-type endopeptidase activity involved in apoptotic process	3	4.28571	0.0162176	SYK, SIRT1, TNF	70	54	19157	15.204	1	0.103339	0.0911066
GOTERM_BP_DIRECT	GO:0031667~response to nutrient levels	3	4.28571	0.0167909	KDM4A, TNF, MTOR	70	55	19157	14.9275	1	0.105197	0.0927444
GOTERM_BP_DIRECT	GO:0051496~positive regulation of stress fiber assembly	3	4.28571	0.0167909	ABL1, BRAF, MTOR	70	55	19157	14.9275	1	0.105197	0.0927444
GOTERM_BP_DIRECT	GO:0031397~negative regulation of protein ubiquitination	3	4.28571	0.0167909	AKT1, MTOR, HSPA1A	70	55	19157	14.9275	1	0.105197	0.0927444
GOTERM_BP_DIRECT	GO:0031334~positive regulation of protein complex assembly	3	4.28571	0.0167909	SYK, MMP1, TNF	70	55	19157	14.9275	1	0.105197	0.0927444
GOTERM_BP_DIRECT	GO:0071407~cellular response to organic cyclic compound	3	4.28571	0.0167909	CYP1B1, AKT1, TNF	70	55	19157	14.9275	1	0.105197	0.0927444
GOTERM_BP_DIRECT	GO:0008283~cell proliferation	4	5.71429	0.0169187	BCL2, AKT1, TYR, PPARD	70	150	19157	7.2979	1	0.105643	0.0931376
GOTERM_BP_DIRECT	GO:0019221~cytokine-mediated signaling pathway	4	5.71429	0.0175202	IL6, KIT, AKT1, PTPN11	70	152	19157	7.20188	1	0.107694	0.0949459
GOTERM_BP_DIRECT	GO:0031622~positive regulation of fever generation	2	2.85714	0.0178817	PTGS2, TNF	70	5	19157	109.469	1	0.107694	0.0949459
GOTERM_BP_DIRECT	GO:0090335~regulation of brown fat cell differentiation	2	2.85714	0.0178817	SIRT1, MTOR	70	5	19157	109.469	1	0.107694	0.0949459
GOTERM_BP_DIRECT	GO:2000757~negative regulation of peptidyl-lysine acetylation	2	2.85714	0.0178817	HDAC2, SIRT1	70	5	19157	109.469	1	0.107694	0.0949459
GOTERM_BP_DIRECT	GO:0072584~caveolin-mediated endocytosis	2	2.85714	0.0178817	MAPK1, MAPK3	70	5	19157	109.469	1	0.107694	0.0949459
GOTERM_BP_DIRECT	GO:0014042~positive regulation of neuron maturation	2	2.85714	0.0178817	BCL2, MTOR	70	5	19157	109.469	1	0.107694	0.0949459
GOTERM_BP_DIRECT	GO:0002326~B cell lineage commitment	2	2.85714	0.0178817	BCL2, TP53	70	5	19157	109.469	1	0.107694	0.0949459
GOTERM_BP_DIRECT	GO:0070434~positive regulation of nucleotide-binding oligomerization domain containing 2 signaling pathway	2	2.85714	0.0178817	TLR4, HSPA1A	70	5	19157	109.469	1	0.107694	0.0949459
GOTERM_BP_DIRECT	GO:0033031~positive regulation of neutrophil apoptotic process	2	2.85714	0.0178817	PIK3CD, PIK3CB	70	5	19157	109.469	1	0.107694	0.0949459
GOTERM_BP_DIRECT	GO:0045923~positive regulation of fatty acid metabolic process	2	2.85714	0.0178817	PPARG, PPARD	70	5	19157	109.469	1	0.107694	0.0949459
GOTERM_BP_DIRECT	GO:0002551~mast cell chemotaxis	2	2.85714	0.0178817	KIT, PIK3CD	70	5	19157	109.469	1	0.107694	0.0949459
GOTERM_BP_DIRECT	GO:2000134~negative regulation of G1/S transition of mitotic cell cycle	3	4.28571	0.0179631	ACVR1, WEE1, BCL2	70	57	19157	14.4038	1	0.107836	0.0950715
GOTERM_BP_DIRECT	GO:0007204~positive regulation of cytosolic calcium ion concentration	4	5.71429	0.0184446	ABL1, ESR1, IL2, PIK3CG	70	155	19157	7.06249	1	0.110016	0.096993
GOTERM_BP_DIRECT	GO:0071363~cellular response to growth factor stimulus	3	4.28571	0.0185619	ACVR1, ERBB2, MDM2	70	58	19157	14.1554	1	0.110016	0.096993
GOTERM_BP_DIRECT	GO:0045599~negative regulation of fat cell differentiation	3	4.28571	0.0185619	IL6, SIRT1, TNF	70	58	19157	14.1554	1	0.110016	0.096993
GOTERM_BP_DIRECT	GO:1903078~positive regulation of protein localization to plasma membrane	3	4.28571	0.0185619	AKT1, TNF, EGFR	70	58	19157	14.1554	1	0.110016	0.096993
GOTERM_BP_DIRECT	GO:0032496~response to lipopolysaccharide	4	5.71429	0.0187587	HDAC2, JUN, PTGS2, TLR4	70	156	19157	7.01722	1	0.110831	0.0977116
GOTERM_BP_DIRECT	GO:0030198~extracellular matrix organization	4	5.71429	0.0193959	MMP1, MMP2, TNF, MMP9	70	158	19157	6.92839	1	0.114234	0.100712
GOTERM_BP_DIRECT	GO:0006959~humoral immune response	3	4.28571	0.0204081	IL6, BCL2, TNF	70	61	19157	13.4593	1	0.119817	0.105634
GOTERM_BP_DIRECT	GO:0007611~learning or memory	3	4.28571	0.0210399	EP300, MAPK1, EGFR	70	62	19157	13.2422	1	0.120819	0.106518
GOTERM_BP_DIRECT	GO:0046321~positive regulation of fatty acid oxidation	2	2.85714	0.02142	PPARG, PPARD	70	6	19157	91.2238	1	0.120819	0.106518
GOTERM_BP_DIRECT	GO:0002322~B cell proliferation involved in immune response	2	2.85714	0.02142	ABL1, TLR4	70	6	19157	91.2238	1	0.120819	0.106518
GOTERM_BP_DIRECT	GO:0061419~positive regulation of transcription from RNA polymerase II promoter in response to hypoxia	2	2.85714	0.02142	HIF1A, TP53	70	6	19157	91.2238	1	0.120819	0.106518
GOTERM_BP_DIRECT	GO:0043504~mitochondrial DNA repair	2	2.85714	0.02142	PARP1, TP53	70	6	19157	91.2238	1	0.120819	0.106518
GOTERM_BP_DIRECT	GO:0060440~trachea formation	2	2.85714	0.02142	MAPK1, MAPK3	70	6	19157	91.2238	1	0.120819	0.106518
GOTERM_BP_DIRECT	GO:0002320~lymphoid progenitor cell differentiation	2	2.85714	0.02142	KIT, BCL2	70	6	19157	91.2238	1	0.120819	0.106518
GOTERM_BP_DIRECT	GO:0002318~myeloid progenitor cell differentiation	2	2.85714	0.02142	KIT, BRAF	70	6	19157	91.2238	1	0.120819	0.106518
GOTERM_BP_DIRECT	GO:0048668~collateral sprouting	2	2.85714	0.02142	ABL1, HDAC6	70	6	19157	91.2238	1	0.120819	0.106518
GOTERM_BP_DIRECT	GO:0072672~neutrophil extravasation	2	2.85714	0.02142	PIK3CD, PIK3CG	70	6	19157	91.2238	1	0.120819	0.106518
GOTERM_BP_DIRECT	GO:0018394~peptidyl-lysine acetylation	2	2.85714	0.02142	EP300, SIRT1	70	6	19157	91.2238	1	0.120819	0.106518
GOTERM_BP_DIRECT	GO:1903223~positive regulation of oxidative stress-induced neuron death	2	2.85714	0.02142	TNF, TLR4	70	6	19157	91.2238	1	0.120819	0.106518
GOTERM_BP_DIRECT	GO:1901300~positive regulation of hydrogen peroxide-mediated programmed cell death	2	2.85714	0.02142	ABL1, HDAC6	70	6	19157	91.2238	1	0.120819	0.106518
GOTERM_BP_DIRECT	GO:0032731~positive regulation of interleukin-1 beta production	3	4.28571	0.0223279	IL6, TNF, TLR4	70	64	19157	12.8283	1	0.125561	0.110698
GOTERM_BP_DIRECT	GO:0042752~regulation of circadian rhythm	3	4.28571	0.0229839	MAPK8, PPARG, MTOR	70	65	19157	12.631	1	0.128861	0.113608
GOTERM_BP_DIRECT	GO:0001819~positive regulation of cytokine production	3	4.28571	0.0236477	PIK3CD, TNF, PIK3CG	70	66	19157	12.4396	1	0.132187	0.116539
GOTERM_BP_DIRECT	GO:1903721~positive regulation of I-kappaB phosphorylation	2	2.85714	0.0249458	AKT1, TNF	70	7	19157	78.1918	1	0.136982	0.120767
GOTERM_BP_DIRECT	GO:0071494~cellular response to UV-C	2	2.85714	0.0249458	MDM2, TP53	70	7	19157	78.1918	1	0.136982	0.120767
GOTERM_BP_DIRECT	GO:0010742~macrophage derived foam cell differentiation	2	2.85714	0.0249458	EP300, PPARG	70	7	19157	78.1918	1	0.136982	0.120767
GOTERM_BP_DIRECT	GO:0042473~outer ear morphogenesis	2	2.85714	0.0249458	MAPK1, MAPK3	70	7	19157	78.1918	1	0.136982	0.120767
GOTERM_BP_DIRECT	GO:0035022~positive regulation of Rac protein signal transduction	2	2.85714	0.0249458	PIK3CB, PIK3CG	70	7	19157	78.1918	1	0.136982	0.120767
GOTERM_BP_DIRECT	GO:0030641~regulation of cellular pH	2	2.85714	0.0249458	MAPK1, MAPK3	70	7	19157	78.1918	1	0.136982	0.120767
GOTERM_BP_DIRECT	GO:0000082~G1/S transition of mitotic cell cycle	3	4.28571	0.0263811	ACVR1, CDK4, CDK2	70	70	19157	11.7288	1	0.144438	0.127341
GOTERM_BP_DIRECT	GO:2000270~negative regulation of fibroblast apoptotic process	2	2.85714	0.028459	PIK3CA, PIK3CG	70	8	19157	68.4179	1	0.154456	0.136173
GOTERM_BP_DIRECT	GO:0033129~positive regulation of histone phosphorylation	2	2.85714	0.028459	ATM, MAPK3	70	8	19157	68.4179	1	0.154456	0.136173
GOTERM_BP_DIRECT	GO:0034983~peptidyl-lysine deacetylation	2	2.85714	0.028459	SIRT1, HDAC6	70	8	19157	68.4179	1	0.154456	0.136173
GOTERM_BP_DIRECT	GO:0002244~hematopoietic progenitor cell differentiation	3	4.28571	0.029236	KIT, KDR, TP53	70	74	19157	11.0948	1	0.157756	0.139082
GOTERM_BP_DIRECT	GO:0030509~BMP signaling pathway	3	4.28571	0.029236	ACVR1, PPARG, MAPK3	70	74	19157	11.0948	1	0.157756	0.139082
GOTERM_BP_DIRECT	GO:0007584~response to nutrient	3	4.28571	0.0307078	CYP1B1, PPARG, MTOR	70	76	19157	10.8028	1	0.16522	0.145663
GOTERM_BP_DIRECT	GO:0032868~response to insulin	3	4.28571	0.0314546	MAPK14, SIRT1, MTOR	70	77	19157	10.6625	1	0.168752	0.148776
GOTERM_BP_DIRECT	GO:0051149~positive regulation of muscle cell differentiation	2	2.85714	0.0319598	MDM2, MAPK14	70	9	19157	60.8159	1	0.169034	0.149025
GOTERM_BP_DIRECT	GO:0071316~cellular response to nicotine	2	2.85714	0.0319598	TNF, NFKB1	70	9	19157	60.8159	1	0.169034	0.149025
GOTERM_BP_DIRECT	GO:0001945~lymph vessel development	2	2.85714	0.0319598	SYK, KDR	70	9	19157	60.8159	1	0.169034	0.149025
GOTERM_BP_DIRECT	GO:0001542~ovulation from ovarian follicle	2	2.85714	0.0319598	MMP2, SIRT1	70	9	19157	60.8159	1	0.169034	0.149025
GOTERM_BP_DIRECT	GO:2000641~regulation of early endosome to late endosome transport	2	2.85714	0.0319598	MAPK1, MAPK3	70	9	19157	60.8159	1	0.169034	0.149025
GOTERM_BP_DIRECT	GO:0030593~neutrophil chemotaxis	3	4.28571	0.0345127	SYK, PIK3CD, PIK3CG	70	81	19157	10.136	1	0.181818	0.160296
GOTERM_BP_DIRECT	GO:0006919~activation of cysteine-type endopeptidase activity involved in apoptotic process	3	4.28571	0.0352948	NGFR, PPARG, TNF	70	82	19157	10.0124	1	0.181818	0.160296
GOTERM_BP_DIRECT	GO:0009651~response to salt stress	2	2.85714	0.0354481	TNF, TP53	70	10	19157	54.7343	1	0.181818	0.160296
GOTERM_BP_DIRECT	GO:0045792~negative regulation of cell size	2	2.85714	0.0354481	AKT1, MTOR	70	10	19157	54.7343	1	0.181818	0.160296
GOTERM_BP_DIRECT	GO:0070544~histone H3-K36 demethylation	2	2.85714	0.0354481	KDM4A, KDM4C	70	10	19157	54.7343	1	0.181818	0.160296
GOTERM_BP_DIRECT	GO:0033629~negative regulation of cell adhesion mediated by integrin	2	2.85714	0.0354481	CYP1B1, PTPN11	70	10	19157	54.7343	1	0.181818	0.160296
GOTERM_BP_DIRECT	GO:0031000~response to caffeine	2	2.85714	0.0354481	HDAC2, PPARG	70	10	19157	54.7343	1	0.181818	0.160296
GOTERM_BP_DIRECT	GO:0032872~regulation of stress-activated MAPK cascade	2	2.85714	0.0354481	MAPK1, MAPK3	70	10	19157	54.7343	1	0.181818	0.160296
GOTERM_BP_DIRECT	GO:0010863~positive regulation of phospholipase C activity	2	2.85714	0.0354481	KIT, ESR1	70	10	19157	54.7343	1	0.181818	0.160296
GOTERM_BP_DIRECT	GO:0051901~positive regulation of mitochondrial depolarization	2	2.85714	0.0354481	PARP1, KDR	70	10	19157	54.7343	1	0.181818	0.160296
GOTERM_BP_DIRECT	GO:0043586~tongue development	2	2.85714	0.0354481	KIT, EGFR	70	10	19157	54.7343	1	0.181818	0.160296
GOTERM_BP_DIRECT	GO:0001503~ossification	3	4.28571	0.0360837	BCL2, MMP9, EGFR	70	83	19157	9.89174	1	0.18457	0.162722
GOTERM_BP_DIRECT	GO:0000902~cell morphogenesis	3	4.28571	0.0376818	VDR, MAPK14, EGFR	70	85	19157	9.65899	1	0.192219	0.169465
GOTERM_BP_DIRECT	GO:1903715~regulation of aerobic respiration	2	2.85714	0.0389241	AKT1, HIF1A	70	11	19157	49.7584	1	0.192762	0.169944
GOTERM_BP_DIRECT	GO:0045348~positive regulation of MHC class II biosynthetic process	2	2.85714	0.0389241	SIRT1, TLR4	70	11	19157	49.7584	1	0.192762	0.169944
GOTERM_BP_DIRECT	GO:0045793~positive regulation of cell size	2	2.85714	0.0389241	KDM1A, CDK4	70	11	19157	49.7584	1	0.192762	0.169944
GOTERM_BP_DIRECT	GO:0010389~regulation of G2/M transition of mitotic cell cycle	2	2.85714	0.0389241	CDK2, AURKA	70	11	19157	49.7584	1	0.192762	0.169944
GOTERM_BP_DIRECT	GO:0097011~cellular response to granulocyte macrophage colony-stimulating factor stimulus	2	2.85714	0.0389241	MAPK1, AKT1	70	11	19157	49.7584	1	0.192762	0.169944
GOTERM_BP_DIRECT	GO:2001020~regulation of response to DNA damage stimulus	2	2.85714	0.0389241	ABL1, MCL1	70	11	19157	49.7584	1	0.192762	0.169944
GOTERM_BP_DIRECT	GO:0045899~positive regulation of RNA polymerase II transcriptional preinitiation complex assembly	2	2.85714	0.0389241	ESR1, TP53	70	11	19157	49.7584	1	0.192762	0.169944
GOTERM_BP_DIRECT	GO:0071223~cellular response to lipoteichoic acid	2	2.85714	0.0389241	MAPK14, TLR4	70	11	19157	49.7584	1	0.192762	0.169944
GOTERM_BP_DIRECT	GO:0035265~organ growth	2	2.85714	0.0389241	BCL2, PTPN11	70	11	19157	49.7584	1	0.192762	0.169944
GOTERM_BP_DIRECT	GO:0019896~axonal transport of mitochondrion	2	2.85714	0.0389241	HIF1A, HDAC6	70	11	19157	49.7584	1	0.192762	0.169944
GOTERM_BP_DIRECT	GO:0010887~negative regulation of cholesterol storage	2	2.85714	0.0389241	PPARG, PPARD	70	11	19157	49.7584	1	0.192762	0.169944
GOTERM_BP_DIRECT	GO:0034599~cellular response to oxidative stress	3	4.28571	0.0393068	PARP1, ABL1, HSPA1A	70	87	19157	9.43695	1	0.193121	0.170261
GOTERM_BP_DIRECT	GO:0007265~Ras protein signal transduction	3	4.28571	0.0393068	JUN, CDK2, TP53	70	87	19157	9.43695	1	0.193121	0.170261
GOTERM_BP_DIRECT	GO:0001889~liver development	3	4.28571	0.0393068	JUN, PIK3CA, MET	70	87	19157	9.43695	1	0.193121	0.170261
GOTERM_BP_DIRECT	GO:0071347~cellular response to interleukin-1	3	4.28571	0.0409582	MMP2, HIF1A, NFKB1	70	89	19157	9.22488	1	0.200706	0.176948
GOTERM_BP_DIRECT	GO:0005979~regulation of glycogen biosynthetic process	2	2.85714	0.0423877	AKT1, MTOR	70	12	19157	45.6119	1	0.205553	0.181221
GOTERM_BP_DIRECT	GO:0060425~lung morphogenesis	2	2.85714	0.0423877	MAPK1, MAPK3	70	12	19157	45.6119	1	0.205553	0.181221
GOTERM_BP_DIRECT	GO:0003181~atrioventricular valve morphogenesis	2	2.85714	0.0423877	ACVR1, MDM2	70	12	19157	45.6119	1	0.205553	0.181221
GOTERM_BP_DIRECT	GO:0051549~positive regulation of keratinocyte migration	2	2.85714	0.0423877	MMP9, MTOR	70	12	19157	45.6119	1	0.205553	0.181221
GOTERM_BP_DIRECT	GO:0006631~fatty acid metabolic process	3	4.28571	0.0426354	FASN, PPARG, PPARD	70	91	19157	9.02214	1	0.206218	0.181808
GOTERM_BP_DIRECT	GO:0051974~negative regulation of telomerase activity	2	2.85714	0.045839	PPARG, TP53	70	13	19157	42.1033	1	0.215029	0.189575
GOTERM_BP_DIRECT	GO:2000343~positive regulation of chemokine (C-X-C motif) ligand 2 production	2	2.85714	0.045839	TNF, TLR4	70	13	19157	42.1033	1	0.215029	0.189575
GOTERM_BP_DIRECT	GO:0033993~response to lipid	2	2.85714	0.045839	PPARG, PPARD	70	13	19157	42.1033	1	0.215029	0.189575
GOTERM_BP_DIRECT	GO:0071168~protein localization to chromatin	2	2.85714	0.045839	PLK1, ESR1	70	13	19157	42.1033	1	0.215029	0.189575
GOTERM_BP_DIRECT	GO:0033628~regulation of cell adhesion mediated by integrin	2	2.85714	0.045839	PTPN11, PIK3CG	70	13	19157	42.1033	1	0.215029	0.189575
GOTERM_BP_DIRECT	GO:0006110~regulation of glycolytic process	2	2.85714	0.045839	EP300, HIF1A	70	13	19157	42.1033	1	0.215029	0.189575
GOTERM_BP_DIRECT	GO:0060411~cardiac septum morphogenesis	2	2.85714	0.045839	MDM2, TP53	70	13	19157	42.1033	1	0.215029	0.189575
GOTERM_BP_DIRECT	GO:0048011~neurotrophin TRK receptor signaling pathway	2	2.85714	0.045839	PTPN11, RAF1	70	13	19157	42.1033	1	0.215029	0.189575
GOTERM_BP_DIRECT	GO:0031571~mitotic G1 DNA damage checkpoint	2	2.85714	0.045839	CDK2, TP53	70	13	19157	42.1033	1	0.215029	0.189575
GOTERM_BP_DIRECT	GO:0060907~positive regulation of macrophage cytokine production	2	2.85714	0.045839	SIRT1, TLR4	70	13	19157	42.1033	1	0.215029	0.189575
GOTERM_BP_DIRECT	GO:0002675~positive regulation of acute inflammatory response	2	2.85714	0.045839	IL6, PIK3CG	70	13	19157	42.1033	1	0.215029	0.189575
GOTERM_BP_DIRECT	GO:0045670~regulation of osteoclast differentiation	2	2.85714	0.045839	TNF, MTOR	70	13	19157	42.1033	1	0.215029	0.189575
GOTERM_BP_DIRECT	GO:0006606~protein import into nucleus	3	4.28571	0.0469389	SYK, AKT1, TP53	70	96	19157	8.55223	1	0.219636	0.193637
GOTERM_BP_DIRECT	GO:0051301~cell division	5	7.14286	0.0481609	WEE1, CDK4, CHEK2, CDK2, AURKA	70	380	19157	3.60094	1	0.224791	0.198182
GOTERM_BP_DIRECT	GO:1902176~negative regulation of oxidative stress-induced intrinsic apoptotic signaling pathway	2	2.85714	0.0492781	AKT1, SIRT1	70	14	19157	39.0959	1	0.225495	0.198803
GOTERM_BP_DIRECT	GO:1904996~positive regulation of leukocyte adhesion to vascular endothelial cell	2	2.85714	0.0492781	IL6, TNF	70	14	19157	39.0959	1	0.225495	0.198803
GOTERM_BP_DIRECT	GO:0006978~DNA damage response, signal transduction by p53 class mediator resulting in transcription of p21 class mediator	2	2.85714	0.0492781	CHEK2, TP53	70	14	19157	39.0959	1	0.225495	0.198803
GOTERM_BP_DIRECT	GO:0001952~regulation of cell-matrix adhesion	2	2.85714	0.0492781	BCL2, PIK3CB	70	14	19157	39.0959	1	0.225495	0.198803
GOTERM_BP_DIRECT	GO:0032732~positive regulation of interleukin-1 production	2	2.85714	0.0492781	HDAC2, TLR4	70	14	19157	39.0959	1	0.225495	0.198803
GOTERM_BP_DIRECT	GO:1904385~cellular response to angiotensin	2	2.85714	0.0492781	PTPN11, NFKB1	70	14	19157	39.0959	1	0.225495	0.198803
GOTERM_BP_DIRECT	GO:0014912~negative regulation of smooth muscle cell migration	2	2.85714	0.0492781	APEX1, PPARD	70	14	19157	39.0959	1	0.225495	0.198803
GOTERM_BP_DIRECT	GO:0045580~regulation of T cell differentiation	2	2.85714	0.0492781	ABL1, BRAF	70	14	19157	39.0959	1	0.225495	0.198803
GOTERM_CC_DIRECT	GO:0032991~macromolecular complex	24	34.2857	3.57717e-17	ALK, HSP90AA1, HDAC2, SYK, PARP1, KDM1A, PTPN11, AHR, PTGS2, HIF1A, ESR1, SIRT1, TNF, EGFR, HDAC6, MDM2, BCL2, ABL1, AKT1, MAPK1, ERCC5, TP53, HSPA1A, MAPK3	70	691	20163	10.0044	7.47628e-15	7.47628e-15	6.51044e-15
GOTERM_CC_DIRECT	GO:0005654~nucleoplasm	44	62.8571	3.4419e-15	HDAC2, ABCB1, KDM1A, GLO1, AHR, PIK3CB, HIF1A, HDAC6, AURKA, MAPK8, TERT, CHEK2, ABL1, AKT1, MAPK1, EP300, MCL1, MAPK3, NGFR, KDM4A, JUN, HSP90AA1, KDM4C, PARP1, VDR, PLK1, PTPN11, MAPK14, ESR1, SIRT1, MTOR, NFKB1, WEE1, CDK4, APEX1, CDK2, BCL2, MDM2, ATM, ERCC5, PPARG, TP53, PPARD, HSPA1A	70	3851	20163	3.29106	7.19313e-13	3.59678e-13	3.13212e-13
GOTERM_CC_DIRECT	GO:0005634~nucleus	49	70	3.52097e-12	KDM1A, PIK3CB, AHR, CHEK2, KDR, CYP1B1, AKT1, EP300, HSP90AA1, PARP1, SYK, MMP2, SIRT1, PPARG, TP53, PPARD, HDAC2, HIF1A, HDAC6, EGFR, AURKA, MAPK8, TERT, ERBB2, ABL1, MAPK1, MCL1, MAPK3, KDM4A, JUN, KDM4C, VDR, PLK1, PTPN11, BRAF, TYR, MAPK14, ESR1, MTOR, NFKB1, WEE1, CDK4, APEX1, CDK2, BCL2, MDM2, ERCC5, ATM, HSPA1A	70	5848	20163	2.41349	7.35881e-10	2.45294e-10	2.13605e-10
GOTERM_CC_DIRECT	GO:0005737~cytoplasm	45	64.2857	1.11923e-10	HDAC2, GLO1, PIK3CD, AHR, PIK3CB, PTGS2, HIF1A, HDAC6, EGFR, PIK3CG, MAPK8, TERT, CHEK2, ABL1, AKT1, MAPK1, EP300, CAPN1, MCL1, MAPK3, HSP90AA1, SYK, PARP1, VDR, PLK1, PTPN11, TYR, MAPK14, ESR1, SIRT1, MTOR, NFKB1, WEE1, PIK3CA, APEX1, FASN, CDK2, BCL2, MDM2, ATM, PPARG, RAF1, TP53, TLR4, HSPA1A	70	5375	20163	2.41152	2.33918e-08	5.09605e-09	4.43771e-09
GOTERM_CC_DIRECT	GO:0005829~cytosol	45	64.2857	1.21915e-10	GLO1, PIK3CD, AHR, PIK3CB, HIF1A, HDAC6, PIK3CG, AURKA, MAPK8, TERT, ERBB2, ABL1, AKT1, MAPK1, EP300, CAPN1, MCL1, MAPK3, NGFR, KDM4A, JUN, HSP90AA1, SYK, VDR, PLK1, PTPN11, BRAF, TYR, MAPK14, ESR1, SIRT1, MTOR, NFKB1, AKR1B10, PIK3CA, CDK4, FASN, CDK2, BCL2, MDM2, ATM, PPARG, RAF1, TP53, HSPA1A	70	5388	20163	2.4057	2.54802e-08	5.09605e-09	4.43771e-09
GOTERM_CC_DIRECT	GO:0005739~mitochondrion	22	31.4286	4.93124e-09	HSP90AA1, PARP1, MMP2, BRAF, PTPN11, MAPK14, SIRT1, NFKB1, MAPK8, AKR1B10, APEX1, BCL2, ABL1, CYP1B1, AKT1, MAPK1, CAPN1, RAF1, TP53, HSPA1A, MCL1, MAPK3	70	1410	20163	4.49429	1.03063e-06	1.59028e-07	1.38484e-07
GOTERM_CC_DIRECT	GO:0005667~transcription factor complex	11	15.7143	5.32629e-09	JUN, KDM1A, PARP1, CDK4, APEX1, CDK2, EP300, AHR, HIF1A, ESR1, TP53	70	228	20163	13.8968	1.1132e-06	1.59028e-07	1.38484e-07
GOTERM_CC_DIRECT	GO:0043235~receptor complex	10	14.2857	5.10814e-08	ACVR1, ALK, VDR, ERBB2, KIT, KDR, PPARG, MET, TLR4, EGFR	70	216	20163	13.3353	1.06759e-05	1.3345e-06	1.1621e-06
GOTERM_CC_DIRECT	GO:0005943~phosphatidylinositol 3-kinase complex, class IA	4	5.71429	7.61482e-07	PIK3CA, PIK3CD, PIK3CB, PIK3CG	70	6	20163	192.029	0.000159137	1.76833e-05	1.53988e-05
GOTERM_CC_DIRECT	GO:0000781~chromosome, telomeric region	8	11.4286	1.93437e-06	HDAC2, KDM1A, TERT, PARP1, CHEK2, APEX1, CDK2, ATM	70	171	20163	13.4757	0.000404202	4.04284e-05	3.52056e-05
GOTERM_CC_DIRECT	GO:0048471~perinuclear region of cytoplasm	13	18.5714	8.52397e-06	HSP90AA1, TYR, EGFR, HDAC6, AURKA, PIK3CA, CDK4, APEX1, ERBB2, ABL1, PPARG, TLR4, HSPA1A	70	754	20163	4.96626	0.00177993	0.000149273	0.000129989
GOTERM_CC_DIRECT	GO:0000785~chromatin	15	21.4286	8.57071e-06	JUN, HDAC2, KDM4C, KDM1A, VDR, PLK1, AHR, HIF1A, ESR1, SIRT1, NFKB1, CDK4, PPARG, TP53, PPARD	70	1032	20163	4.18667	0.00178968	0.000149273	0.000129989
GOTERM_CC_DIRECT	GO:0005942~phosphatidylinositol 3-kinase complex	4	5.71429	5.63755e-05	PIK3CA, PIK3CD, PIK3CB, PIK3CG	70	22	20163	52.3714	0.0117137	0.000906344	0.000789256
GOTERM_CC_DIRECT	GO:1904813~ficolin-1-rich granule lumen	6	8.57143	6.65535e-05	HSP90AA1, MAPK1, CAPN1, MAPK14, MMP9, HSPA1A	70	124	20163	13.9376	0.0138139	0.000993549	0.000865196
GOTERM_CC_DIRECT	GO:0016605~PML body	5	7.14286	0.000479762	TERT, CHEK2, SIRT1, TP53, MTOR	70	106	20163	13.5869	0.0954288	0.00632692	0.00550957
GOTERM_CC_DIRECT	GO:0005886~plasma membrane	31	44.2857	0.000484357	ALK, ABCB1, GLO1, PIK3CD, PIK3CB, TNF, EGFR, PIK3CG, TERT, ERBB2, KDR, AKT1, MAPK1, CAPN1, MAPK3, ACVR1, NGFR, JUN, HSP90AA1, SYK, MMP2, BRAF, ESR1, PIK3CA, FASN, KIT, MDM2, RAF1, MET, TLR4, HSPA1A	70	4979	20163	1.7934	0.0962976	0.00632692	0.00550957
GOTERM_CC_DIRECT	GO:0031143~pseudopodium	3	4.28571	0.00170442	MAPK1, RAF1, MAPK3	70	18	20163	48.0071	0.299897	0.0209543	0.0182473
GOTERM_CC_DIRECT	GO:0005901~caveola	4	5.71429	0.00234103	MAPK1, PTGS2, HDAC6, MAPK3	70	77	20163	14.9633	0.387281	0.027182	0.0236704
GOTERM_CC_DIRECT	GO:0005576~extracellular region	16	22.8571	0.00465894	NGFR, HSP90AA1, MMP1, MMP2, MAPK14, TNF, MMP9, IL2, NFKB1, IL6, AKR1B10, KDR, MAPK1, CAPN1, MET, HSPA1A	70	2116	20163	2.17802	0.623182	0.0512483	0.0446277
GOTERM_CC_DIRECT	GO:0043209~myelin sheath	3	4.28571	0.00603287	HSP90AA1, ERBB2, BCL2	70	34	20163	25.4155	0.717673	0.0630435	0.0548991
GOTERM_CC_DIRECT	GO:0090575~RNA polymerase II transcription factor complex	4	5.71429	0.00686567	JUN, VDR, PPARG, HIF1A	70	113	20163	10.1962	0.763042	0.0683297	0.0595025
GOTERM_CC_DIRECT	GO:0016020~membrane	17	24.2857	0.00976235	ACVR1, HSP90AA1, ABCB1, PARP1, PIK3CD, PIK3CB, ESR1, TNF, EGFR, MTOR, PIK3CG, PIK3CA, FASN, BCL2, CAPN1, MET, MCL1	70	2518	20163	1.94469	0.871311	0.0927423	0.0807613
GOTERM_CC_DIRECT	GO:0005813~centrosome	7	10	0.0103551	APEX1, PLK1, CDK2, ATM, TP53, AURKA, HSPA1A	70	540	20163	3.73389	0.886448	0.0940961	0.0819401
GOTERM_CC_DIRECT	GO:0009925~basal plasma membrane	3	4.28571	0.0132086	ERBB2, MET, EGFR	70	51	20163	16.9437	0.937899	0.109479	0.0953354
GOTERM_CC_DIRECT	GO:0005819~spindle	4	5.71429	0.0132587	PLK1, AKT1, ATM, AURKA	70	144	20163	8.00119	0.938554	0.109479	0.0953354
GOTERM_CC_DIRECT	GO:0005944~phosphatidylinositol 3-kinase complex, class IB	2	2.85714	0.0136193	PIK3CA, PIK3CG	70	4	20163	144.021	0.943074	0.109479	0.0953354
GOTERM_CC_DIRECT	GO:0016607~nuclear speck	6	8.57143	0.0143396	TERT, APEX1, RAF1, MAPK14, HIF1A, HSPA1A	70	419	20163	4.12472	0.951134	0.110268	0.0960231
GOTERM_CC_DIRECT	GO:0005730~nucleolus	11	15.7143	0.0147728	WEE1, TERT, PARP1, CDK4, APEX1, MDM2, ABL1, ATM, PIK3CB, SIRT1, TP53	70	1332	20163	2.37873	0.955423	0.110268	0.0960231
GOTERM_CC_DIRECT	GO:0005769~early endosome	5	7.14286	0.0166712	ERBB2, KDR, MAPK1, TLR4, MAPK3	70	286	20163	5.03571	0.970212	0.120148	0.104626
GOTERM_CC_DIRECT	GO:0017053~transcriptional repressor complex	3	4.28571	0.019708	JUN, MDM2, TP53	70	63	20163	13.7163	0.984394	0.137299	0.119562
GOTERM_CC_DIRECT	GO:0000791~euchromatin	3	4.28571	0.0215042	JUN, ESR1, SIRT1	70	66	20163	13.0929	0.989363	0.14498	0.12625
GOTERM_CC_DIRECT	GO:0015630~microtubule cytoskeleton	4	5.71429	0.0231678	PLK1, AKT1, HDAC6, AURKA	70	178	20163	6.47287	0.992546	0.151315	0.131767
GOTERM_CC_DIRECT	GO:0016604~nuclear body	5	7.14286	0.026267	PARP1, MDM2, ABL1, HIF1A, TP53	70	329	20163	4.37755	0.996163	0.166207	0.144735
GOTERM_CC_DIRECT	GO:0005741~mitochondrial outer membrane	4	5.71429	0.0270385	BCL2, RAF1, MTOR, MCL1	70	189	20163	6.09615	0.996749	0.166207	0.144735
GOTERM_CC_DIRECT	GO:0005635~nuclear envelope	4	5.71429	0.0285267	PARP1, SIRT1, MTOR, MAPK3	70	193	20163	5.9698	0.997639	0.170345	0.148339
GOTERM_CC_DIRECT	GO:1990391~DNA repair complex	2	2.85714	0.0337063	KDM1A, ATM	70	10	20163	57.6086	0.999228	0.195684	0.170404
GOTERM_CC_DIRECT	GO:0031965~nuclear membrane	4	5.71429	0.0476953	CDK4, BCL2, ABL1, EGFR	70	237	20163	4.86148	0.999963	0.267269	0.232742
GOTERM_CC_DIRECT	GO:0042470~melanosome	3	4.28571	0.0485944	HSP90AA1, FASN, TYR	70	103	20163	8.3896	0.99997	0.267269	0.232742
GOTERM_MF_DIRECT	GO:0004712~protein serine/threonine/tyrosine kinase activity	21	30	4.01584e-17	ALK, SYK, PLK1, EGFR, MTOR, PIK3CG, AURKA, WEE1, MAPK8, PIK3CA, CDK4, CHEK2, KIT, ERBB2, CDK2, KDR, ABL1, AKT1, ATM, RAF1, MET	70	430	18765	13.0919	1.50995e-14	1.50995e-14	1.25696e-14
GOTERM_MF_DIRECT	GO:0019899~enzyme binding	20	28.5714	8.16355e-17	JUN, HDAC2, KDM4C, PARP1, KDM1A, PTGS2, MAPK14, HIF1A, ESR1, SIRT1, EGFR, NFKB1, HDAC6, MAPK8, MDM2, AKT1, PPARG, RAF1, TP53, HSPA1A	70	382	18765	14.0352	4.17444e-14	1.53475e-14	1.2776e-14
GOTERM_MF_DIRECT	GO:0005524~ATP binding	31	44.2857	2.77111e-15	ALK, ABCB1, PIK3CD, PIK3CB, EGFR, PIK3CG, AURKA, MAPK8, CHEK2, ERBB2, KDR, ABL1, AKT1, MAPK1, MAPK3, ACVR1, HSP90AA1, SYK, PLK1, BRAF, MAPK14, MTOR, WEE1, PIK3CA, CDK4, KIT, CDK2, ATM, RAF1, MET, HSPA1A	70	1540	18765	5.39624	1.04361e-12	3.47313e-13	2.8912e-13
GOTERM_MF_DIRECT	GO:0004672~protein kinase activity	18	25.7143	2.37659e-14	ACVR1, SYK, PLK1, BRAF, MAPK14, EGFR, MTOR, PIK3CG, AURKA, WEE1, CDK4, CHEK2, ERBB2, CDK2, ABL1, AKT1, RAF1, MET	70	378	18765	12.7653	8.9333e-12	2.23399e-12	1.85968e-12
GOTERM_MF_DIRECT	GO:0042802~identical protein binding	31	44.2857	3.44926e-14	ALK, TNF, EGFR, PIK3CG, TERT, CHEK2, ERBB2, KDR, AKT1, MAPK1, MAPK3, JUN, HSP90AA1, PARP1, PLK1, BRAF, TYR, MMP9, ESR1, SIRT1, MTOR, NFKB1, FASN, BCL2, MDM2, ATM, PPARG, RAF1, MET, TP53, TLR4	70	1693	18765	4.90857	1.29825e-11	2.5905e-12	2.15646e-12
GOTERM_MF_DIRECT	GO:0004674~protein serine/threonine kinase activity	18	25.7143	4.13378e-14	ACVR1, SYK, PLK1, BRAF, MAPK14, MTOR, PIK3CG, AURKA, MAPK8, PIK3CA, CDK4, CHEK2, CDK2, AKT1, MAPK1, ATM, RAF1, MAPK3	70	391	18765	12.3409	1.55289e-11	2.5905e-12	2.15646e-12
GOTERM_MF_DIRECT	GO:0008134~transcription factor binding	13	18.5714	1.19789e-11	JUN, HDAC2, PARP1, KDM1A, AHR, HIF1A, ESR1, SIRT1, HDAC6, EP300, PPARG, TP53, PPARD	70	207	18765	16.8354	4.50405e-09	6.43437e-10	5.35627e-10
GOTERM_MF_DIRECT	GO:0031625~ubiquitin protein ligase binding	14	20	7.0318e-11	NGFR, KDM4A, JUN, HSP90AA1, ABCB1, HIF1A, EGFR, HDAC6, AURKA, CHEK2, MDM2, BCL2, TP53, HSPA1A	70	304	18765	12.3454	2.64396e-08	3.30494e-09	2.75119e-09
GOTERM_MF_DIRECT	GO:0004713~protein tyrosine kinase activity	10	14.2857	2.47782e-10	ALK, WEE1, SYK, ERBB2, KIT, ABL1, KDR, BRAF, MET, EGFR	70	110	18765	24.3701	9.3166e-08	1.03518e-08	8.61731e-09
GOTERM_MF_DIRECT	GO:0005515~protein binding	68	97.1429	4.32664e-10	ALK, KDM1A, PIK3CD, PIK3CB, AHR, TNF, PIK3CG, CHEK2, KDR, CYP1B1, AKT1, EP300, CAPN1, ACVR1, HSP90AA1, PARP1, SYK, MMP2, MMP9, SIRT1, PIK3CA, KIT, PPARG, RAF1, MET, TLR4, TP53, PPARD, HDAC2, ABCB1, GLO1, PTGS2, HIF1A, HDAC6, EGFR, AURKA, MAPK8, TERT, ERBB2, ABL1, MAPK1, MCL1, MAPK3, NGFR, KDM4A, JUN, VDR, PLK1, PTPN11, BRAF, TYR, MAPK14, ESR1, MTOR, NFKB1, IL2, WEE1, IL6, AKR1B10, CDK4, FASN, APE…	70	12517	18765	1.45633	1.62682e-07	1.62682e-08	1.35424e-08
GOTERM_MF_DIRECT	GO:0016301~kinase activity	12	17.1429	5.98885e-10	ALK, PIK3CA, CDK4, CHEK2, ERBB2, ABL1, PIK3CD, AKT1, PIK3CB, EGFR, MTOR, PIK3CG	70	226	18765	14.2339	2.25181e-07	2.0471e-08	1.7041e-08
GOTERM_MF_DIRECT	GO:0004714~transmembrane receptor protein tyrosine kinase activity	9	12.8571	1.02041e-08	ALK, WEE1, SYK, ERBB2, KIT, ABL1, KDR, MET, EGFR	70	116	18765	20.7986	3.83675e-06	3.1973e-07	2.66158e-07
GOTERM_MF_DIRECT	GO:0001223~transcription coactivator binding	7	10	1.25173e-08	TERT, EP300, AHR, HIF1A, ESR1, NFKB1, PPARD	70	44	18765	42.6477	4.70648e-06	3.62038e-07	3.01377e-07
GOTERM_MF_DIRECT	GO:0061629~RNA polymerase II sequence-specific DNA binding transcription factor binding	10	14.2857	2.83489e-08	HDAC2, JUN, KDM1A, PARP1, EP300, PPARG, AHR, HIF1A, TP53, PPARD	70	188	18765	14.2591	1.06591e-05	7.6137e-07	6.338e-07
GOTERM_MF_DIRECT	GO:0016303~1-phosphatidylinositol-3-kinase activity	5	7.14286	3.45708e-08	PIK3CA, PIK3CD, ATM, PIK3CB, PIK3CG	70	10	18765	134.036	1.29985e-05	8.66575e-07	7.21377e-07
GOTERM_MF_DIRECT	GO:0035004~phosphatidylinositol 3-kinase activity	4	5.71429	4.73328e-07	PIK3CA, PIK3CD, PIK3CB, PIK3CG	70	5	18765	214.457	0.000177955	1.08717e-05	9.05014e-06
GOTERM_MF_DIRECT	GO:0042826~histone deacetylase binding	8	11.4286	4.91541e-07	HSP90AA1, HDAC2, MAPK8, PARP1, HIF1A, TP53, HDAC6, HSPA1A	70	130	18765	16.4967	0.000184802	1.08717e-05	9.05014e-06
GOTERM_MF_DIRECT	GO:0019903~protein phosphatase binding	7	10	1.10117e-06	MAPK8, ERBB2, PPARG, MAPK14, TP53, MET, EGFR	70	92	18765	20.3967	0.000413955	2.30023e-05	1.91482e-05
GOTERM_MF_DIRECT	GO:0035005~1-phosphatidylinositol-4-phosphate 3-kinase activity	4	5.71429	1.64792e-06	PIK3CA, PIK3CD, PIK3CB, PIK3CG	70	7	18765	153.184	0.000619427	3.09809e-05	2.579e-05
GOTERM_MF_DIRECT	GO:0046934~phosphatidylinositol-4,5-bisphosphate 3-kinase activity	4	5.71429	1.64792e-06	PIK3CA, PIK3CD, PIK3CB, PIK3CG	70	7	18765	153.184	0.000619427	3.09809e-05	2.579e-05
GOTERM_MF_DIRECT	GO:0019901~protein kinase binding	12	17.1429	1.90786e-06	SYK, PARP1, CHEK2, PLK1, AKT1, PTPN11, HIF1A, ESR1, TP53, EGFR, MTOR, AURKA	70	499	18765	6.44661	0.000717099	3.41598e-05	2.84362e-05
GOTERM_MF_DIRECT	GO:0008270~zinc ion binding	15	21.4286	2.5566e-06	KDM4A, KDM4C, PARP1, MMP1, VDR, GLO1, MMP2, ESR1, MMP9, HDAC6, MDM2, EP300, PPARG, TP53, PPARD	70	865	18765	4.64864	0.00096082	4.36946e-05	3.63734e-05
GOTERM_MF_DIRECT	GO:0052812~phosphatidylinositol-3,4-bisphosphate 5-kinase activity	4	5.71429	3.93418e-06	PIK3CA, PIK3CD, PIK3CB, PIK3CG	70	9	18765	119.143	0.00147816	6.16355e-05	5.13083e-05
GOTERM_MF_DIRECT	GO:0030235~nitric-oxide synthase regulator activity	4	5.71429	3.93418e-06	HSP90AA1, AKT1, ESR1, EGFR	70	9	18765	119.143	0.00147816	6.16355e-05	5.13083e-05
GOTERM_MF_DIRECT	GO:0047485~protein N-terminus binding	7	10	4.27632e-06	TERT, PARP1, MDM2, ATM, ERCC5, TP53, HSPA1A	70	116	18765	16.1767	0.00160661	6.43158e-05	5.35395e-05
GOTERM_MF_DIRECT	GO:0002039~p53 binding	6	8.57143	6.25866e-06	KDM1A, MDM2, EP300, HIF1A, SIRT1, TP53	70	71	18765	22.6539	0.0023505	9.05098e-05	7.53446e-05
GOTERM_MF_DIRECT	GO:0052742~phosphatidylinositol kinase activity	4	5.71429	1.02225e-05	PIK3CA, PIK3CD, PIK3CB, PIK3CG	70	12	18765	89.3571	0.00383632	0.000142358	0.000118506
GOTERM_MF_DIRECT	GO:0001784~phosphotyrosine binding	5	7.14286	2.03384e-05	SYK, ABL1, MAPK1, PTPN11, MAPK3	70	44	18765	30.4627	0.00761814	0.000271957	0.00022639
GOTERM_MF_DIRECT	GO:0004707~MAP kinase activity	4	5.71429	2.09754e-05	MAPK8, MAPK1, MAPK14, MAPK3	70	15	18765	71.4857	0.00785581	0.000271957	0.00022639
GOTERM_MF_DIRECT	GO:0004708~MAP kinase kinase activity	4	5.71429	3.7321e-05	MAPK1, BRAF, MAPK14, MAPK3	70	18	18765	59.5714	0.013935	0.000467756	0.000389382
GOTERM_MF_DIRECT	GO:0004879~RNA polymerase II transcription factor activity, ligand-activated sequence-specific DNA binding	5	7.14286	4.60883e-05	VDR, PPARG, AHR, ESR1, PPARD	70	54	18765	24.8214	0.0171803	0.000559006	0.000465343
GOTERM_MF_DIRECT	GO:0042803~protein homodimerization activity	12	17.1429	4.87212e-05	ACVR1, HSP90AA1, TERT, CHEK2, KIT, BCL2, AKT1, ERCC5, AHR, TYR, PTGS2, MCL1	70	705	18765	4.56292	0.0181528	0.000563411	0.000469009
GOTERM_MF_DIRECT	GO:0003682~chromatin binding	10	14.2857	4.94483e-05	HDAC2, JUN, KDM4C, KDM1A, EP300, PPARG, ESR1, TP53, EGFR, NFKB1	70	465	18765	5.76498	0.0184212	0.000563411	0.000469009
GOTERM_MF_DIRECT	GO:0003677~DNA binding	15	21.4286	0.000197725	JUN, PARP1, VDR, AHR, ESR1, NFKB1, TERT, APEX1, ABL1, EP300, MAPK1, ATM, PPARG, TP53, PPARD	70	1281	18765	3.13901	0.0716551	0.00218661	0.00182023
GOTERM_MF_DIRECT	GO:0051059~NF-kappaB binding	4	5.71429	0.000239872	HDAC2, APEX1, EP300, PPARD	70	33	18765	32.4935	0.0862539	0.00257691	0.00214514
GOTERM_MF_DIRECT	GO:0097718~disordered domain specific binding	4	5.71429	0.00033803	HSP90AA1, MDM2, TP53, HSPA1A	70	37	18765	28.9807	0.119373	0.00353054	0.00293899
GOTERM_MF_DIRECT	GO:0046982~protein heterodimerization activity	8	11.4286	0.000393617	ERBB2, BCL2, AHR, HIF1A, TP53, TLR4, AURKA, MCL1	70	367	18765	5.84352	0.137594	0.0039753	0.00330922
GOTERM_MF_DIRECT	GO:0019904~protein domain specific binding	7	10	0.000401759	CDK2, MDM2, ABL1, PTPN11, HIF1A, SIRT1, MTOR	70	262	18765	7.16221	0.140231	0.0039753	0.00330922
GOTERM_MF_DIRECT	GO:0051879~Hsp90 protein binding	4	5.71429	0.00056567	KDR, AHR, HIF1A, HDAC6	70	44	18765	24.3701	0.191644	0.00545364	0.00453987
GOTERM_MF_DIRECT	GO:0033558~protein deacetylase activity	3	4.28571	0.000717365	HDAC2, SIRT1, HDAC6	70	11	18765	73.1104	0.236488	0.00674323	0.00561338
GOTERM_MF_DIRECT	GO:0044877~macromolecular complex binding	8	11.4286	0.000781526	JUN, CDK4, APEX1, BRAF, ATM, ERCC5, RAF1, MTOR	70	412	18765	5.20527	0.2547	0.00716717	0.00596629
GOTERM_MF_DIRECT	GO:0043560~insulin receptor substrate binding	3	4.28571	0.000858794	PIK3CA, PTPN11, PIK3CB	70	12	18765	67.0179	0.276059	0.00768825	0.00640006
GOTERM_MF_DIRECT	GO:0003700~transcription factor activity, sequence-specific DNA binding	9	12.8571	0.000931696	JUN, VDR, PPARG, AHR, HIF1A, ESR1, TP53, NFKB1, PPARD	70	553	18765	4.36283	0.295651	0.00814692	0.00678188
GOTERM_MF_DIRECT	GO:0008022~protein C-terminus binding	6	8.57143	0.000965541	TERT, ERBB2, ABL1, EP300, PPARG, SIRT1	70	206	18765	7.80791	0.304566	0.00825099	0.00686851
GOTERM_MF_DIRECT	GO:0032454~histone demethylase activity (H3-K9 specific)	3	4.28571	0.00117848	KDM4A, KDM4C, KDM1A	70	14	18765	57.4439	0.35813	0.00984685	0.00819698
GOTERM_MF_DIRECT	GO:0043565~sequence-specific DNA binding	7	10	0.00129515	HDAC2, VDR, BCL2, PPARG, HIF1A, ESR1, PPARD	70	328	18765	5.72104	0.385712	0.0105864	0.00881264
GOTERM_MF_DIRECT	GO:0001216~bacterial-type RNA polymerase transcriptional activator activity, sequence-specific DNA binding	3	4.28571	0.00154667	EP300, HIF1A, TP53	70	16	18765	50.2634	0.44122	0.0123734	0.0103002
GOTERM_MF_DIRECT	GO:0000976~transcription regulatory region sequence-specific DNA binding	6	8.57143	0.00176182	JUN, PPARG, AHR, TNF, TP53, NFKB1	70	236	18765	6.81538	0.484712	0.0135486	0.0112785
GOTERM_MF_DIRECT	GO:1990841~promoter-specific chromatin binding	4	5.71429	0.00176564	HDAC2, KDM1A, SIRT1, TP53	70	65	18765	16.4967	0.485452	0.0135486	0.0112785
GOTERM_MF_DIRECT	GO:0097110~scaffold protein binding	4	5.71429	0.00218393	HSP90AA1, SYK, BRAF, MAPK3	70	70	18765	15.3184	0.560472	0.0164231	0.0136714
GOTERM_MF_DIRECT	GO:0004407~histone deacetylase activity	3	4.28571	0.00242575	HDAC2, SIRT1, HDAC6	70	20	18765	40.2107	0.598759	0.017884	0.0148875
GOTERM_MF_DIRECT	GO:0032452~histone demethylase activity	3	4.28571	0.00320718	KDM4A, KDM4C, KDM1A	70	23	18765	34.9658	0.701158	0.0231904	0.0193048
GOTERM_MF_DIRECT	GO:0070412~R-SMAD binding	3	4.28571	0.00349046	JUN, PARP1, PPARG	70	24	18765	33.5089	0.731448	0.024304	0.0202318
GOTERM_MF_DIRECT	GO:0004709~MAP kinase kinase kinase activity	3	4.28571	0.00349046	BRAF, RAF1, EGFR	70	24	18765	33.5089	0.731448	0.024304	0.0202318
GOTERM_MF_DIRECT	GO:0050681~androgen receptor binding	3	4.28571	0.00473533	KDM4C, KDM1A, EP300	70	28	18765	28.7219	0.832155	0.0323725	0.0269484
GOTERM_MF_DIRECT	GO:0045296~cadherin binding	6	8.57143	0.00612115	ACVR1, FASN, KDR, PTPN11, EGFR, HSPA1A	70	316	18765	5.08996	0.900602	0.0410991	0.0342128
GOTERM_MF_DIRECT	GO:0001221~transcription cofactor binding	3	4.28571	0.00733137	EP300, PPARG, ESR1	70	35	18765	22.9776	0.937134	0.0470062	0.0391301
GOTERM_MF_DIRECT	GO:0051721~protein phosphatase 2A binding	3	4.28571	0.00733137	BCL2, AKT1, TP53	70	35	18765	22.9776	0.937134	0.0470062	0.0391301
GOTERM_MF_DIRECT	GO:0002020~protease binding	4	5.71429	0.00737597	KIT, BCL2, TNF, TP53	70	108	18765	9.92857	0.938187	0.0470062	0.0391301
GOTERM_MF_DIRECT	GO:0003690~double-stranded DNA binding	4	5.71429	0.00875948	MAPK1, ERCC5, PPARG, EGFR	70	115	18765	9.32422	0.963413	0.0548927	0.0456953
GOTERM_MF_DIRECT	GO:0042169~SH2 domain binding	3	4.28571	0.0099616	SYK, KIT, ABL1	70	41	18765	19.615	0.976817	0.0614027	0.0511144
GOTERM_MF_DIRECT	GO:0035033~histone deacetylase regulator activity	2	2.85714	0.0109912	MAPK8, TP53	70	3	18765	178.714	0.984323	0.0666566	0.0554881
GOTERM_MF_DIRECT	GO:0030331~estrogen receptor binding	3	4.28571	0.0119139	PARP1, PPARG, ESR1	70	45	18765	17.8714	0.988963	0.0689174	0.05737
GOTERM_MF_DIRECT	GO:1990782~protein tyrosine kinase binding	3	4.28571	0.0119139	ACVR1, HSP90AA1, PTPN11	70	45	18765	17.8714	0.988963	0.0689174	0.05737
GOTERM_MF_DIRECT	GO:0048156~tau protein binding	3	4.28571	0.0119139	HSP90AA1, EP300, HDAC6	70	45	18765	17.8714	0.988963	0.0689174	0.05737
GOTERM_MF_DIRECT	GO:0004715~non-membrane spanning protein tyrosine kinase activity	3	4.28571	0.0124261	WEE1, SYK, ABL1	70	46	18765	17.4829	0.990918	0.0707913	0.05893
GOTERM_MF_DIRECT	GO:0016922~ligand-dependent nuclear receptor binding	3	4.28571	0.0129479	EP300, HIF1A, SIRT1	70	47	18765	17.1109	0.992555	0.0726626	0.0604878
GOTERM_MF_DIRECT	GO:0070888~E-box binding	3	4.28571	0.0140196	PPARG, AHR, HIF1A	70	49	18765	16.4125	0.995051	0.0775199	0.0645312
GOTERM_MF_DIRECT	GO:0019902~phosphatase binding	3	4.28571	0.0145694	SYK, MAPK1, MAPK3	70	50	18765	16.0843	0.995988	0.0793925	0.06609
GOTERM_MF_DIRECT	GO:0004519~endonuclease activity	3	4.28571	0.01686	APEX1, ERCC5, RAF1	70	54	18765	14.8929	0.998327	0.0905623	0.0753883
GOTERM_MF_DIRECT	GO:0051434~BH3 domain binding	2	2.85714	0.0218634	BCL2, MCL1	70	6	18765	89.3571	0.999754	0.115784	0.0963838
GOTERM_MF_DIRECT	GO:0003684~damaged DNA binding	3	4.28571	0.0232013	APEX1, EP300, ERCC5	70	64	18765	12.5658	0.999853	0.121162	0.100861
GOTERM_MF_DIRECT	GO:0000405~bubble DNA binding	2	2.85714	0.029046	ABL1, ERCC5	70	8	18765	67.0179	0.999985	0.149607	0.12454
GOTERM_MF_DIRECT	GO:0000978~RNA polymerase II core promoter proximal region sequence-specific DNA binding	10	14.2857	0.031794	JUN, VDR, PPARG, HIF1A, ESR1, SIRT1, TP53, NFKB1, HDAC6, PPARD	70	1205	18765	2.22466	0.999995	0.160499	0.133607
GOTERM_MF_DIRECT	GO:0004888~transmembrane signaling receptor activity	4	5.71429	0.0320144	NGFR, ERBB2, TLR4, EGFR	70	188	18765	5.70365	0.999995	0.160499	0.133607
GOTERM_MF_DIRECT	GO:0001227~transcriptional repressor activity, RNA polymerase II transcription regulatory region sequence-specific binding	5	7.14286	0.0332588	JUN, PPARG, TP53, NFKB1, PPARD	70	330	18765	4.06169	0.999997	0.164544	0.136974
GOTERM_MF_DIRECT	GO:0001094~TFIID-class transcription factor binding	2	2.85714	0.0361766	AHR, TP53	70	10	18765	53.6143	0.999999	0.17439	0.14517
GOTERM_MF_DIRECT	GO:0051864~histone demethylase activity (H3-K36 specific)	2	2.85714	0.0361766	KDM4A, KDM4C	70	10	18765	53.6143	0.999999	0.17439	0.14517
GOTERM_MF_DIRECT	GO:0004520~endodeoxyribonuclease activity	2	2.85714	0.0397225	APEX1, ERCC5	70	11	18765	48.7403	1	0.18779	0.156325
GOTERM_MF_DIRECT	GO:0004175~endopeptidase activity	3	4.28571	0.0399554	MMP1, MMP2, MMP9	70	86	18765	9.35133	1	0.18779	0.156325
GOTERM_MF_DIRECT	GO:0008013~beta-catenin binding	3	4.28571	0.041652	EP300, ESR1, HDAC6	70	88	18765	9.1388	1	0.193348	0.160952
GOTERM_MF_DIRECT	GO:0097677~STAT family protein binding	2	2.85714	0.0432556	EP300, PPARG	70	12	18765	44.6786	1	0.19362	0.161179
GOTERM_MF_DIRECT	GO:0032041~NAD-dependent histone deacetylase activity (H3-K14 specific)	2	2.85714	0.0432556	HDAC2, HDAC6	70	12	18765	44.6786	1	0.19362	0.161179
GOTERM_MF_DIRECT	GO:0008353~RNA polymerase II carboxy-terminal domain kinase activity	2	2.85714	0.0432556	CDK4, MAPK1	70	12	18765	44.6786	1	0.19362	0.161179
GOTERM_MF_DIRECT	GO:0031434~mitogen-activated protein kinase kinase binding	2	2.85714	0.0467759	BRAF, RAF1	70	13	18765	41.2418	1	0.206914	0.172245
KEGG_PATHWAY	hsa05200:Pathways in cancer	37	52.8571	1.12214e-25	ALK, HDAC2, PIK3CD, PIK3CB, PTGS2, HIF1A, EGFR, MAPK8, TERT, ERBB2, ABL1, AKT1, MAPK1, EP300, MAPK3, JUN, HSP90AA1, MMP1, MMP2, BRAF, MMP9, ESR1, IL2, MTOR, NFKB1, IL6, PIK3CA, CDK4, KIT, CDK2, BCL2, MDM2, PPARG, RAF1, MET, TP53, PPARD	68	531	8142	8.34314	2.43504e-23	2.43504e-23	7.96717e-24
KEGG_PATHWAY	hsa01522:Endocrine resistance	21	30	1.91205e-23	JUN, MMP2, PIK3CD, BRAF, PIK3CB, MAPK14, ESR1, MMP9, EGFR, MTOR, MAPK8, PIK3CA, CDK4, ERBB2, MDM2, BCL2, AKT1, MAPK1, RAF1, TP53, MAPK3	68	98	8142	25.6576	4.14915e-21	2.07457e-21	6.78778e-22
KEGG_PATHWAY	hsa05215:Prostate cancer	19	27.1429	2.56712e-20	HSP90AA1, PIK3CD, BRAF, PIK3CB, MMP9, EGFR, MTOR, NFKB1, PIK3CA, ERBB2, CDK2, MDM2, BCL2, AKT1, EP300, MAPK1, RAF1, TP53, MAPK3	68	97	8142	23.4533	5.57064e-18	1.85688e-18	6.07551e-19
KEGG_PATHWAY	hsa05205:Proteoglycans in cancer	23	32.8571	2.06088e-19	MMP2, PIK3CD, BRAF, PTPN11, PIK3CB, MAPK14, HIF1A, ESR1, TNF, MMP9, EGFR, MTOR, PIK3CA, ERBB2, MDM2, KDR, AKT1, MAPK1, RAF1, MET, TP53, TLR4, MAPK3	68	205	8142	13.4337	4.47211e-17	1.11803e-17	3.65806e-18
KEGG_PATHWAY	hsa04151:PI3K-Akt signaling pathway	27	38.5714	7.92987e-19	PIK3CD, PIK3CB, EGFR, PIK3CG, ERBB2, KDR, AKT1, MAPK1, MCL1, MAPK3, NGFR, HSP90AA1, SYK, IL2, MTOR, NFKB1, IL6, PIK3CA, CDK4, KIT, CDK2, BCL2, MDM2, RAF1, MET, TP53, TLR4	68	354	8142	9.13235	1.72078e-16	3.44156e-17	1.12604e-17
KEGG_PATHWAY	hsa04625:C-type lectin receptor signaling pathway	18	25.7143	3.21463e-18	JUN, SYK, PIK3CD, PTPN11, PIK3CB, PTGS2, MAPK14, TNF, IL2, NFKB1, IL6, MAPK8, PIK3CA, MDM2, AKT1, MAPK1, RAF1, MAPK3	68	104	8142	20.7234	6.97575e-16	1.16263e-16	3.80398e-17
KEGG_PATHWAY	hsa05161:Hepatitis B	20	28.5714	1.66223e-17	JUN, PIK3CD, BRAF, PIK3CB, MAPK14, TNF, MMP9, NFKB1, IL6, MAPK8, PIK3CA, CDK2, BCL2, AKT1, EP300, MAPK1, RAF1, TP53, TLR4, MAPK3	68	162	8142	14.7821	3.60703e-15	5.15291e-16	1.68597e-16
KEGG_PATHWAY	hsa05206:MicroRNAs in cancer	24	34.2857	1.09635e-16	HDAC2, ABCB1, PIK3CD, PIK3CB, PTGS2, SIRT1, MMP9, EGFR, MTOR, NFKB1, PIK3CA, ERBB2, MDM2, BCL2, ABL1, CYP1B1, EP300, MAPK1, ATM, RAF1, MET, TP53, MCL1, MAPK3	68	310	8142	9.26983	2.40918e-14	2.97386e-15	9.73014e-16
KEGG_PATHWAY	hsa04218:Cellular senescence	19	27.1429	1.79575e-16	PIK3CD, PIK3CB, MAPK14, SIRT1, MTOR, NFKB1, IL6, PIK3CA, CDK4, CHEK2, CDK2, MDM2, AKT1, MAPK1, ATM, CAPN1, RAF1, TP53, MAPK3	68	156	8142	14.5831	4.81837e-14	4.01653e-15	1.31416e-15
KEGG_PATHWAY	hsa04068:FoxO signaling pathway	18	25.7143	1.85093e-16	PLK1, PIK3CD, BRAF, PIK3CB, MAPK14, SIRT1, EGFR, IL6, MAPK8, PIK3CA, CDK2, MDM2, AKT1, EP300, MAPK1, ATM, RAF1, MAPK3	68	131	8142	16.4522	4.81837e-14	4.01653e-15	1.31416e-15
KEGG_PATHWAY	hsa05235:PD-L1 expression and PD-1 checkpoint pathway in cancer	16	22.8571	2.36785e-16	ALK, JUN, PIK3CD, PTPN11, PIK3CB, MAPK14, HIF1A, EGFR, MTOR, NFKB1, PIK3CA, AKT1, MAPK1, RAF1, TLR4, MAPK3	68	89	8142	21.5254	4.81837e-14	4.67112e-15	1.52834e-15
KEGG_PATHWAY	hsa05167:Kaposi sarcoma-associated herpesvirus infection	20	28.5714	5.07552e-16	JUN, SYK, PIK3CD, PIK3CB, PTGS2, MAPK14, HIF1A, MTOR, PIK3CG, NFKB1, IL6, MAPK8, PIK3CA, CDK4, AKT1, EP300, MAPK1, RAF1, TP53, MAPK3	68	194	8142	12.3438	1.20459e-13	9.17823e-15	3.00302e-15
KEGG_PATHWAY	hsa05220:Chronic myeloid leukemia	15	21.4286	7.01371e-16	HDAC2, PIK3CD, BRAF, PTPN11, PIK3CB, NFKB1, PIK3CA, CDK4, MDM2, ABL1, AKT1, MAPK1, RAF1, TP53, MAPK3	68	76	8142	23.632	1.44551e-13	1.08713e-14	3.55695e-15
KEGG_PATHWAY	hsa05212:Pancreatic cancer	15	21.4286	7.01371e-16	PIK3CD, BRAF, PIK3CB, EGFR, MTOR, NFKB1, MAPK8, PIK3CA, CDK4, ERBB2, AKT1, MAPK1, RAF1, TP53, MAPK3	68	76	8142	23.632	1.44551e-13	1.08713e-14	3.55695e-15
KEGG_PATHWAY	hsa04722:Neurotrophin signaling pathway	17	24.2857	8.96235e-16	NGFR, JUN, PIK3CD, BRAF, PTPN11, PIK3CB, MAPK14, NFKB1, MAPK8, PIK3CA, BCL2, ABL1, AKT1, MAPK1, RAF1, TP53, MAPK3	68	119	8142	17.105	1.92735e-13	1.29655e-14	4.24218e-15
KEGG_PATHWAY	hsa01521:EGFR tyrosine kinase inhibitor resistance	15	21.4286	1.2449e-15	PIK3CD, BRAF, PIK3CB, EGFR, MTOR, IL6, PIK3CA, ERBB2, KDR, BCL2, AKT1, MAPK1, RAF1, MET, MAPK3	68	79	8142	22.7345	2.6501e-13	1.6884e-14	5.52426e-15
KEGG_PATHWAY	hsa05417:Lipid and atherosclerosis	20	28.5714	3.67412e-15	JUN, HSP90AA1, MMP1, PIK3CD, PIK3CB, MAPK14, TNF, MMP9, NFKB1, IL6, MAPK8, PIK3CA, BCL2, AKT1, MAPK1, PPARG, TP53, TLR4, HSPA1A, MAPK3	68	215	8142	11.1382	7.95031e-13	4.6899e-14	1.53448e-14
KEGG_PATHWAY	hsa05230:Central carbon metabolism in cancer	14	20	7.70556e-15	PIK3CD, PIK3CB, HIF1A, EGFR, MTOR, PIK3CA, KIT, ERBB2, AKT1, MAPK1, RAF1, MET, TP53, MAPK3	68	70	8142	23.9471	1.66234e-12	9.28948e-14	3.03942e-14
KEGG_PATHWAY	hsa04210:Apoptosis	17	24.2857	8.14605e-15	JUN, PARP1, PIK3CD, PIK3CB, TNF, NFKB1, MAPK8, PIK3CA, BCL2, AKT1, MAPK1, ATM, CAPN1, RAF1, TP53, MCL1, MAPK3	68	136	8142	14.9669	1.7587e-12	9.30364e-14	3.04405e-14
KEGG_PATHWAY	hsa05223:Non-small cell lung cancer	14	20	1.13633e-14	ALK, PIK3CD, BRAF, PIK3CB, EGFR, PIK3CA, CDK4, ERBB2, AKT1, MAPK1, RAF1, MET, TP53, MAPK3	68	72	8142	23.2819	2.45737e-12	1.23292e-13	4.03398e-14
KEGG_PATHWAY	hsa05219:Bladder cancer	12	17.1429	1.2939e-14	MMP1, CDK4, MMP2, ERBB2, MDM2, MAPK1, BRAF, RAF1, TP53, MMP9, EGFR, MAPK3	68	41	8142	35.0445	2.81875e-12	1.33703e-13	4.3746e-14
KEGG_PATHWAY	hsa05226:Gastric cancer	17	24.2857	3.5439e-14	ABCB1, PIK3CD, BRAF, PIK3CB, EGFR, MTOR, TERT, PIK3CA, ERBB2, CDK2, BCL2, AKT1, MAPK1, RAF1, MET, TP53, MAPK3	68	149	8142	13.6611	7.6853e-12	3.49557e-13	1.14371e-13
KEGG_PATHWAY	hsa04933:AGE-RAGE signaling pathway in diabetic complications	15	21.4286	4.00409e-14	JUN, MMP2, PIK3CD, PIK3CB, MAPK14, TNF, NFKB1, IL6, MAPK8, PIK3CA, CDK4, BCL2, AKT1, MAPK1, MAPK3	68	100	8142	17.9603	8.69715e-12	3.77777e-13	1.23604e-13
KEGG_PATHWAY	hsa05166:Human T-cell leukemia virus 1 infection	19	27.1429	1.00104e-13	JUN, PIK3CD, PIK3CB, TNF, IL2, NFKB1, IL6, MAPK8, TERT, PIK3CA, CDK4, CHEK2, CDK2, AKT1, EP300, MAPK1, ATM, TP53, MAPK3	68	222	8142	10.2476	2.17308e-11	9.05107e-13	2.96141e-13
KEGG_PATHWAY	hsa05208:Chemical carcinogenesis - reactive oxygen species	19	27.1429	1.08235e-13	JUN, PIK3CD, BRAF, PTPN11, AHR, PIK3CB, MAPK14, HIF1A, EGFR, NFKB1, MAPK8, PIK3CA, ABL1, CYP1B1, AKT1, MAPK1, RAF1, MET, MAPK3	68	223	8142	10.2017	2.34895e-11	9.10473e-13	2.97897e-13
KEGG_PATHWAY	hsa04012:ErbB signaling pathway	14	20	1.09089e-13	JUN, PIK3CD, BRAF, PIK3CB, EGFR, MTOR, MAPK8, PIK3CA, ERBB2, ABL1, AKT1, MAPK1, RAF1, MAPK3	68	85	8142	19.7211	2.36823e-11	9.10473e-13	2.97897e-13
KEGG_PATHWAY	hsa05210:Colorectal cancer	14	20	1.27678e-13	JUN, PIK3CD, BRAF, PIK3CB, EGFR, MTOR, MAPK8, PIK3CA, BCL2, AKT1, MAPK1, RAF1, TP53, MAPK3	68	86	8142	19.4918	2.77056e-11	1.02615e-12	3.35746e-13
KEGG_PATHWAY	hsa04066:HIF-1 signaling pathway	15	21.4286	1.37348e-13	PIK3CD, PIK3CB, HIF1A, EGFR, MTOR, NFKB1, IL6, PIK3CA, ERBB2, BCL2, AKT1, EP300, MAPK1, TLR4, MAPK3	68	109	8142	16.4773	2.98016e-11	1.06445e-12	3.48277e-13
KEGG_PATHWAY	hsa05211:Renal cell carcinoma	13	18.5714	2.10325e-13	JUN, PIK3CD, BRAF, PTPN11, PIK3CB, HIF1A, PIK3CA, AKT1, EP300, MAPK1, RAF1, MET, MAPK3	68	69	8142	22.5588	4.56299e-11	1.57381e-12	5.14934e-13
KEGG_PATHWAY	hsa05418:Fluid shear stress and atherosclerosis	16	22.8571	2.30547e-13	ACVR1, JUN, HSP90AA1, MMP2, PIK3CD, PIK3CB, MAPK14, TNF, MMP9, NFKB1, MAPK8, PIK3CA, KDR, BCL2, AKT1, TP53	68	139	8142	13.7825	5.00388e-11	1.66762e-12	5.45628e-13
KEGG_PATHWAY	hsa05218:Melanoma	13	18.5714	3.5964e-13	PIK3CD, BRAF, PIK3CB, EGFR, PIK3CA, CDK4, MDM2, AKT1, MAPK1, RAF1, MET, TP53, MAPK3	68	72	8142	21.6189	7.80335e-11	2.51748e-12	8.23692e-13
KEGG_PATHWAY	hsa05224:Breast cancer	16	22.8571	5.31183e-13	JUN, PIK3CD, BRAF, PIK3CB, ESR1, EGFR, MTOR, PIK3CA, CDK4, KIT, ERBB2, AKT1, MAPK1, RAF1, TP53, MAPK3	68	147	8142	13.0324	1.15255e-10	3.60209e-12	1.17856e-12
KEGG_PATHWAY	hsa05214:Glioma	13	18.5714	6.00124e-13	PIK3CD, BRAF, PIK3CB, EGFR, MTOR, PIK3CA, CDK4, MDM2, AKT1, MAPK1, RAF1, TP53, MAPK3	68	75	8142	20.7541	1.30216e-10	3.94627e-12	1.29118e-12
KEGG_PATHWAY	hsa05131:Shigellosis	19	27.1429	6.35208e-13	JUN, PIK3CD, PIK3CB, MAPK14, TNF, EGFR, MTOR, NFKB1, MAPK8, PIK3CA, MDM2, BCL2, AKT1, MAPK1, ATM, CAPN1, TP53, TLR4, MAPK3	68	247	8142	9.21041	1.37829e-10	4.05412e-12	1.32646e-12
KEGG_PATHWAY	hsa05142:Chagas disease	14	20	1.24226e-12	JUN, PIK3CD, PIK3CB, MAPK14, TNF, IL2, NFKB1, IL6, MAPK8, PIK3CA, AKT1, MAPK1, TLR4, MAPK3	68	102	8142	16.4343	2.69564e-10	7.48809e-12	2.45002e-12
KEGG_PATHWAY	hsa04914:Progesterone-mediated oocyte maturation	14	20	1.24226e-12	HSP90AA1, PLK1, PIK3CD, BRAF, PIK3CB, MAPK14, AURKA, MAPK8, PIK3CA, CDK2, AKT1, MAPK1, RAF1, MAPK3	68	102	8142	16.4343	2.69564e-10	7.48809e-12	2.45002e-12
KEGG_PATHWAY	hsa04926:Relaxin signaling pathway	15	21.4286	1.4772e-12	JUN, MMP1, MMP2, PIK3CD, PIK3CB, MAPK14, MMP9, EGFR, NFKB1, MAPK8, PIK3CA, AKT1, MAPK1, RAF1, MAPK3	68	129	8142	13.9227	3.20542e-10	8.66356e-12	2.83462e-12
KEGG_PATHWAY	hsa04660:T cell receptor signaling pathway	14	20	1.6047e-12	JUN, PIK3CD, PIK3CB, MAPK14, TNF, IL2, NFKB1, MAPK8, PIK3CA, CDK4, AKT1, MAPK1, RAF1, MAPK3	68	104	8142	16.1182	3.48223e-10	9.16369e-12	2.99826e-12
KEGG_PATHWAY	hsa04915:Estrogen signaling pathway	15	21.4286	3.77419e-12	JUN, HSP90AA1, MMP2, PIK3CD, PIK3CB, ESR1, MMP9, EGFR, PIK3CA, BCL2, AKT1, MAPK1, RAF1, HSPA1A, MAPK3	68	138	8142	13.0147	8.19002e-10	2.1e-11	6.87096e-12
KEGG_PATHWAY	hsa05162:Measles	15	21.4286	4.17099e-12	JUN, PIK3CD, PIK3CB, IL2, NFKB1, IL6, MAPK8, PIK3CA, CDK4, CDK2, BCL2, AKT1, TP53, TLR4, HSPA1A	68	139	8142	12.9211	9.05106e-10	2.19063e-11	7.1675e-12
KEGG_PATHWAY	hsa05169:Epstein-Barr virus infection	17	24.2857	4.20083e-12	JUN, HDAC2, SYK, PIK3CD, PIK3CB, MAPK14, TNF, NFKB1, IL6, MAPK8, PIK3CA, CDK4, CDK2, MDM2, BCL2, AKT1, TP53	68	202	8142	10.0767	9.11587e-10	2.19063e-11	7.1675e-12
KEGG_PATHWAY	hsa04668:TNF signaling pathway	14	20	4.23993e-12	JUN, PIK3CD, PIK3CB, PTGS2, MAPK14, TNF, MMP9, NFKB1, IL6, MAPK8, PIK3CA, AKT1, MAPK1, MAPK3	68	112	8142	14.9669	9.20067e-10	2.19063e-11	7.1675e-12
KEGG_PATHWAY	hsa05221:Acute myeloid leukemia	12	17.1429	4.46251e-12	PIK3CA, KIT, MAPK1, PIK3CD, AKT1, BRAF, PIK3CB, RAF1, NFKB1, MTOR, MAPK3, PPARD	68	67	8142	21.4451	9.68371e-10	2.25201e-11	7.36832e-12
KEGG_PATHWAY	hsa05170:Human immunodeficiency virus 1 infection	17	24.2857	8.82474e-12	JUN, PIK3CD, PIK3CB, MAPK14, TNF, MTOR, NFKB1, WEE1, MAPK8, PIK3CA, BCL2, AKT1, MAPK1, ATM, RAF1, TLR4, MAPK3	68	212	8142	9.60142	1.91496e-09	4.25549e-11	1.39235e-11
KEGG_PATHWAY	hsa05207:Chemical carcinogenesis - receptor activation	17	24.2857	8.82474e-12	JUN, HSP90AA1, VDR, PIK3CD, AHR, PIK3CB, ESR1, EGFR, MTOR, NFKB1, PIK3CA, BCL2, CYP1B1, AKT1, MAPK1, RAF1, MAPK3	68	212	8142	9.60142	1.91496e-09	4.25549e-11	1.39235e-11
KEGG_PATHWAY	hsa05165:Human papillomavirus infection	20	28.5714	9.14254e-12	HDAC2, PIK3CD, PIK3CB, PTGS2, TNF, EGFR, MTOR, NFKB1, TERT, PIK3CA, CDK4, CDK2, MDM2, AKT1, EP300, MAPK1, ATM, RAF1, TP53, MAPK3	68	331	8142	7.23476	1.98394e-09	4.31289e-11	1.41113e-11
KEGG_PATHWAY	hsa04919:Thyroid hormone signaling pathway	14	20	1.15768e-11	HDAC2, PIK3CD, PIK3CB, HIF1A, ESR1, MTOR, PIK3CA, MDM2, AKT1, EP300, MAPK1, RAF1, TP53, MAPK3	68	121	8142	13.8537	2.51218e-09	5.34505e-11	1.74884e-11
KEGG_PATHWAY	hsa05163:Human cytomegalovirus infection	17	24.2857	2.1881e-11	PIK3CD, PIK3CB, PTGS2, MAPK14, TNF, EGFR, MTOR, NFKB1, IL6, PIK3CA, CDK4, MDM2, AKT1, MAPK1, RAF1, TP53, MAPK3	68	225	8142	9.04667	4.74816e-09	9.89203e-11	3.23656e-11
KEGG_PATHWAY	hsa05213:Endometrial cancer	11	15.7143	2.71239e-11	PIK3CA, ERBB2, MAPK1, PIK3CD, AKT1, BRAF, PIK3CB, RAF1, TP53, EGFR, MAPK3	68	58	8142	22.7084	5.8859e-09	1.2012e-10	3.9302e-11
KEGG_PATHWAY	hsa04620:Toll-like receptor signaling pathway	13	18.5714	3.30791e-11	JUN, PIK3CD, PIK3CB, MAPK14, TNF, NFKB1, IL6, MAPK8, PIK3CA, AKT1, MAPK1, TLR4, MAPK3	68	104	8142	14.9669	7.17816e-09	1.43563e-10	4.69724e-11
KEGG_PATHWAY	hsa05135:Yersinia infection	14	20	5.70597e-11	JUN, PIK3CD, PIK3CB, MAPK14, TNF, IL2, NFKB1, IL6, MAPK8, PIK3CA, AKT1, MAPK1, TLR4, MAPK3	68	137	8142	12.2357	1.2382e-08	2.42784e-10	7.94361e-11
KEGG_PATHWAY	hsa05132:Salmonella infection	17	24.2857	1.01073e-10	JUN, HSP90AA1, PIK3CD, PIK3CB, MAPK14, TNF, PIK3CG, NFKB1, IL6, MAPK8, PIK3CA, BCL2, AKT1, MAPK1, RAF1, TLR4, MAPK3	68	249	8142	8.1747	2.19327e-08	4.21783e-10	1.38003e-10
KEGG_PATHWAY	hsa04010:MAPK signaling pathway	18	25.7143	1.25593e-10	NGFR, JUN, BRAF, MAPK14, TNF, EGFR, NFKB1, MAPK8, KIT, ERBB2, KDR, AKT1, MAPK1, RAF1, MET, TP53, HSPA1A, MAPK3	68	294	8142	7.33073	2.72538e-08	5.14222e-10	1.68248e-10
KEGG_PATHWAY	hsa04664:Fc epsilon RI signaling pathway	11	15.7143	1.41752e-10	MAPK8, SYK, PIK3CA, MAPK1, PIK3CD, AKT1, PIK3CB, RAF1, MAPK14, TNF, MAPK3	68	68	8142	19.3689	3.07602e-08	5.69634e-10	1.86378e-10
KEGG_PATHWAY	hsa04071:Sphingolipid signaling pathway	13	18.5714	1.65177e-10	PIK3CD, PIK3CB, MAPK14, TNF, NFKB1, MAPK8, PIK3CA, BCL2, AKT1, MAPK1, RAF1, TP53, MAPK3	68	119	8142	13.0803	3.58433e-08	6.51697e-10	2.13228e-10
KEGG_PATHWAY	hsa04917:Prolactin signaling pathway	11	15.7143	1.90942e-10	MAPK8, PIK3CA, MAPK1, PIK3CD, AKT1, PIK3CB, RAF1, MAPK14, ESR1, NFKB1, MAPK3	68	70	8142	18.8155	4.14345e-08	7.39901e-10	2.42088e-10
KEGG_PATHWAY	hsa04657:IL-17 signaling pathway	12	17.1429	2.0191e-10	IL6, HSP90AA1, JUN, MAPK8, MMP1, MAPK1, MAPK14, PTGS2, TNF, MMP9, NFKB1, MAPK3	68	94	8142	15.2854	4.38145e-08	7.68675e-10	2.51502e-10
KEGG_PATHWAY	hsa01524:Platinum drug resistance	11	15.7143	2.93356e-10	PIK3CA, ERBB2, MDM2, BCL2, MAPK1, PIK3CD, AKT1, ATM, PIK3CB, TP53, MAPK3	68	73	8142	18.0423	6.36583e-08	1.09756e-09	3.59109e-10
KEGG_PATHWAY	hsa05231:Choline metabolism in cancer	12	17.1429	3.19425e-10	JUN, MAPK8, PIK3CA, MAPK1, PIK3CD, AKT1, PIK3CB, RAF1, HIF1A, EGFR, MTOR, MAPK3	68	98	8142	14.6615	6.93153e-08	1.15625e-09	3.78311e-10
KEGG_PATHWAY	hsa05160:Hepatitis C	14	20	3.19699e-10	PIK3CD, BRAF, PIK3CB, TNF, EGFR, NFKB1, PIK3CA, CDK4, CDK2, AKT1, MAPK1, RAF1, TP53, MAPK3	68	157	8142	10.677	6.93748e-08	1.15625e-09	3.78311e-10
KEGG_PATHWAY	hsa04380:Osteoclast differentiation	13	18.5714	3.90196e-10	JUN, SYK, PIK3CD, PIK3CB, MAPK14, TNF, NFKB1, MAPK8, PIK3CA, AKT1, MAPK1, PPARG, MAPK3	68	128	8142	12.1606	8.46726e-08	1.34724e-09	4.40802e-10
KEGG_PATHWAY	hsa05171:Coronavirus disease - COVID-19	16	22.8571	3.91134e-10	JUN, SYK, MMP1, PIK3CD, PIK3CB, MAPK14, TNF, EGFR, IL2, NFKB1, IL6, MAPK8, PIK3CA, MAPK1, TLR4, MAPK3	68	232	8142	8.25761	8.48761e-08	1.34724e-09	4.40802e-10
KEGG_PATHWAY	hsa04014:Ras signaling pathway	16	22.8571	3.91134e-10	NGFR, PIK3CD, PTPN11, PIK3CB, EGFR, NFKB1, MAPK8, PIK3CA, KIT, KDR, ABL1, AKT1, MAPK1, RAF1, MET, MAPK3	68	232	8142	8.25761	8.48761e-08	1.34724e-09	4.40802e-10
KEGG_PATHWAY	hsa04510:Focal adhesion	15	21.4286	6.15178e-10	JUN, PIK3CD, BRAF, PIK3CB, EGFR, MAPK8, PIK3CA, ERBB2, KDR, BCL2, AKT1, MAPK1, RAF1, MET, MAPK3	68	201	8142	8.93547	1.33494e-07	2.08584e-09	6.82463e-10
KEGG_PATHWAY	hsa05225:Hepatocellular carcinoma	14	20	7.4481e-10	PIK3CD, BRAF, PIK3CB, EGFR, MTOR, TERT, PIK3CA, CDK4, AKT1, MAPK1, RAF1, MET, TP53, MAPK3	68	168	8142	9.97794	1.61624e-07	2.46001e-09	8.04888e-10
KEGG_PATHWAY	hsa05203:Viral carcinogenesis	15	21.4286	7.48206e-10	JUN, HDAC2, SYK, PIK3CD, PIK3CB, NFKB1, HDAC6, PIK3CA, CDK4, CDK2, MDM2, EP300, MAPK1, TP53, MAPK3	68	204	8142	8.80407	1.62361e-07	2.46001e-09	8.04888e-10
KEGG_PATHWAY	hsa04370:VEGF signaling pathway	10	14.2857	9.02252e-10	PIK3CA, KDR, MAPK1, PIK3CD, AKT1, PIK3CB, RAF1, MAPK14, PTGS2, MAPK3	68	59	8142	20.2941	1.95789e-07	2.92222e-09	9.56118e-10
KEGG_PATHWAY	hsa04659:Th17 cell differentiation	12	17.1429	9.2279e-10	IL6, HSP90AA1, JUN, MAPK8, MAPK1, AHR, MAPK14, HIF1A, NFKB1, IL2, MTOR, MAPK3	68	108	8142	13.3039	2.00245e-07	2.94479e-09	9.63502e-10
KEGG_PATHWAY	hsa05152:Tuberculosis	14	20	1.74994e-09	SYK, VDR, MAPK14, TNF, NFKB1, IL6, MAPK8, BCL2, AKT1, EP300, MAPK1, RAF1, TLR4, MAPK3	68	180	8142	9.31275	3.79736e-07	5.50342e-09	1.80066e-09
KEGG_PATHWAY	hsa04072:Phospholipase D signaling pathway	13	18.5714	2.11371e-09	SYK, PIK3CD, PTPN11, PIK3CB, EGFR, MTOR, PIK3CG, PIK3CA, KIT, AKT1, MAPK1, RAF1, MAPK3	68	148	8142	10.5173	4.58675e-07	6.5525e-09	2.14391e-09
KEGG_PATHWAY	hsa04613:Neutrophil extracellular trap formation	14	20	3.39942e-09	HDAC2, SYK, PIK3CD, PIK3CB, MAPK14, MTOR, NFKB1, HDAC6, PIK3CA, AKT1, MAPK1, RAF1, TLR4, MAPK3	68	190	8142	8.8226	7.37673e-07	1.03898e-08	3.39942e-09
KEGG_PATHWAY	hsa04630:JAK-STAT signaling pathway	13	18.5714	5.95946e-09	PIK3CD, PTPN11, PIK3CB, EGFR, IL2, MTOR, IL6, PIK3CA, BCL2, AKT1, EP300, RAF1, MCL1	68	162	8142	9.60839	1.2932e-06	1.79611e-08	5.95946e-09
KEGG_PATHWAY	hsa05164:Influenza A	13	18.5714	1.10148e-08	PIK3CD, PIK3CB, TNF, NFKB1, IL6, PIK3CA, CDK4, AKT1, EP300, MAPK1, RAF1, TLR4, MAPK3	68	171	8142	9.10268	2.39022e-06	3.27428e-08	1.10148e-08
KEGG_PATHWAY	hsa04015:Rap1 signaling pathway	14	20	1.14716e-08	NGFR, PIK3CD, BRAF, PIK3CB, MAPK14, EGFR, PIK3CA, KIT, KDR, AKT1, MAPK1, RAF1, MET, MAPK3	68	210	8142	7.98235	2.48933e-06	3.36397e-08	1.14716e-08
KEGG_PATHWAY	hsa04662:B cell receptor signaling pathway	10	14.2857	1.81383e-08	JUN, SYK, PIK3CA, MAPK1, PIK3CD, AKT1, PIK3CB, RAF1, NFKB1, MAPK3	68	82	8142	14.6019	3.936e-06	5.24801e-08	1.81383e-08
KEGG_PATHWAY	hsa05145:Toxoplasmosis	11	15.7143	2.08002e-08	MAPK8, BCL2, MAPK1, AKT1, MAPK14, TNF, TLR4, NFKB1, PIK3CG, HSPA1A, MAPK3	68	112	8142	11.7597	4.51364e-06	5.93901e-08	2.08002e-08
KEGG_PATHWAY	hsa04935:Growth hormone synthesis, secretion and action	11	15.7143	3.7383e-08	MAPK8, PIK3CA, EP300, MAPK1, PIK3CD, AKT1, PIK3CB, RAF1, MAPK14, MTOR, MAPK3	68	119	8142	11.068	8.11207e-06	1.05352e-07	3.7383e-08
KEGG_PATHWAY	hsa05222:Small cell lung cancer	10	14.2857	5.0407e-08	PIK3CA, CDK4, CDK2, BCL2, PIK3CD, AKT1, PIK3CB, PTGS2, TP53, NFKB1	68	92	8142	13.0147	1.09383e-05	1.40235e-07	5.0407e-08
KEGG_PATHWAY	hsa04110:Cell cycle	11	15.7143	6.47112e-08	WEE1, HDAC2, CDK4, CHEK2, PLK1, CDK2, MDM2, ABL1, EP300, ATM, TP53	68	126	8142	10.4531	1.40422e-05	1.77751e-07	6.47112e-08
KEGG_PATHWAY	hsa04930:Type II diabetes mellitus	8	11.4286	7.70301e-08	MAPK8, PIK3CA, MAPK1, PIK3CD, PIK3CB, TNF, MTOR, MAPK3	68	46	8142	20.8235	1.67154e-05	2.08944e-07	7.70301e-08
KEGG_PATHWAY	hsa04910:Insulin signaling pathway	11	15.7143	1.43491e-07	MAPK8, PIK3CA, FASN, MAPK1, PIK3CD, AKT1, BRAF, PIK3CB, RAF1, MTOR, MAPK3	68	137	8142	9.61378	3.1137e-05	3.84413e-07	1.43491e-07
KEGG_PATHWAY	hsa05133:Pertussis	9	12.8571	1.65889e-07	IL6, JUN, MAPK8, MAPK1, MAPK14, TNF, TLR4, NFKB1, MAPK3	68	76	8142	14.1792	3.59973e-05	4.39e-07	1.65889e-07
KEGG_PATHWAY	hsa04140:Autophagy - animal	11	15.7143	1.88307e-07	MAPK8, PIK3CA, BCL2, MAPK1, PIK3CD, AKT1, PIK3CB, RAF1, HIF1A, MTOR, MAPK3	68	141	8142	9.34105	4.08618e-05	4.9232e-07	1.88307e-07
KEGG_PATHWAY	hsa04931:Insulin resistance	10	14.2857	2.04649e-07	IL6, MAPK8, PIK3CA, PIK3CD, AKT1, PTPN11, PIK3CB, TNF, NFKB1, MTOR	68	108	8142	11.0866	4.44078e-05	5.28675e-07	2.04649e-07
KEGG_PATHWAY	hsa04932:Non-alcoholic fatty liver disease	11	15.7143	4.56997e-07	IL6, JUN, MAPK8, PIK3CA, PIK3CD, AKT1, PPARG, PIK3CB, MAPK14, TNF, NFKB1	68	155	8142	8.49734	9.91634e-05	1.16669e-06	4.56997e-07
KEGG_PATHWAY	hsa04211:Longevity regulating pathway	9	12.8571	5.71141e-07	PIK3CA, PIK3CD, AKT1, PPARG, PIK3CB, SIRT1, TP53, NFKB1, MTOR	68	89	8142	12.1081	0.00012393	1.44113e-06	5.71141e-07
KEGG_PATHWAY	hsa04213:Longevity regulating pathway - multiple species	8	11.4286	6.38112e-07	HDAC2, PIK3CA, PIK3CD, AKT1, PIK3CB, SIRT1, MTOR, HSPA1A	68	62	8142	15.4497	0.000138461	1.59161e-06	6.38112e-07
KEGG_PATHWAY	hsa04650:Natural killer cell mediated cytotoxicity	10	14.2857	7.66855e-07	SYK, PIK3CA, MAPK1, PIK3CD, BRAF, PTPN11, PIK3CB, RAF1, TNF, MAPK3	68	126	8142	9.5028	0.000166394	1.89099e-06	7.66855e-07
KEGG_PATHWAY	hsa04024:cAMP signaling pathway	12	17.1429	1.55129e-06	JUN, MAPK8, PIK3CA, EP300, MAPK1, PIK3CD, AKT1, BRAF, PIK3CB, RAF1, NFKB1, MAPK3	68	221	8142	6.50146	0.000336572	3.78235e-06	1.55129e-06
KEGG_PATHWAY	hsa05010:Alzheimer disease	15	21.4286	2.11412e-06	PIK3CD, BRAF, PIK3CB, PTGS2, TNF, MTOR, NFKB1, IL6, MAPK8, PIK3CA, AKT1, MAPK1, CAPN1, RAF1, MAPK3	68	384	8142	4.67716	0.000458659	5.09738e-06	2.11412e-06
KEGG_PATHWAY	hsa04621:NOD-like receptor signaling pathway	11	15.7143	2.20912e-06	IL6, HSP90AA1, JUN, MAPK8, BCL2, MAPK1, MAPK14, TNF, TLR4, NFKB1, MAPK3	68	184	8142	7.15809	0.000479264	5.2679e-06	2.20912e-06
KEGG_PATHWAY	hsa05140:Leishmaniasis	8	11.4286	2.83146e-06	JUN, MAPK1, MAPK14, PTGS2, TNF, TLR4, NFKB1, MAPK3	68	77	8142	12.44	0.00061424	6.67856e-06	2.83146e-06
KEGG_PATHWAY	hsa05130:Pathogenic Escherichia coli infection	11	15.7143	4.08803e-06	IL6, JUN, MAPK8, ABL1, MAPK1, PTPN11, MAPK14, TNF, TLR4, NFKB1, MAPK3	68	197	8142	6.68573	0.000886711	9.53874e-06	4.08803e-06
KEGG_PATHWAY	hsa04150:mTOR signaling pathway	10	14.2857	4.57123e-06	PIK3CA, MAPK1, PIK3CD, AKT1, BRAF, PIK3CB, RAF1, TNF, MTOR, MAPK3	68	156	8142	7.67534	0.000991468	1.05527e-05	4.57123e-06
KEGG_PATHWAY	hsa05415:Diabetic cardiomyopathy	11	15.7143	5.34582e-06	MAPK8, PIK3CA, PARP1, MMP2, PIK3CD, AKT1, PIK3CB, MAPK14, MMP9, NFKB1, MTOR	68	203	8142	6.48812	0.00115937	1.2211e-05	5.34582e-06
KEGG_PATHWAY	hsa04611:Platelet activation	9	12.8571	7.09542e-06	SYK, PIK3CA, MAPK1, PIK3CD, AKT1, PIK3CB, MAPK14, PIK3CG, MAPK3	68	124	8142	8.69046	0.00153853	1.60386e-05	7.09542e-06
KEGG_PATHWAY	hsa04912:GnRH signaling pathway	8	11.4286	1.00567e-05	JUN, MAPK8, MMP2, MAPK1, RAF1, MAPK14, EGFR, MAPK3	68	93	8142	10.2998	0.00217994	2.24981e-05	1.00567e-05
KEGG_PATHWAY	hsa04929:GnRH secretion	7	10	1.27502e-05	PIK3CA, MAPK1, PIK3CD, AKT1, PIK3CB, RAF1, MAPK3	68	64	8142	13.096	0.00276299	2.82326e-05	1.27502e-05
KEGG_PATHWAY	hsa04666:Fc gamma R-mediated phagocytosis	8	11.4286	1.32883e-05	SYK, PIK3CA, MAPK1, PIK3CD, AKT1, PIK3CB, RAF1, MAPK3	68	97	8142	9.87508	0.00287944	2.9127e-05	1.32883e-05
KEGG_PATHWAY	hsa04936:Alcoholic liver disease	9	12.8571	1.92365e-05	IL6, MAPK8, FASN, AKT1, MAPK14, SIRT1, TNF, TLR4, NFKB1	68	142	8142	7.58886	0.00416567	4.17433e-05	1.92365e-05
KEGG_PATHWAY	hsa04550:Signaling pathways regulating pluripotency of stem cells	9	12.8571	2.02447e-05	ACVR1, PIK3CA, MAPK1, PIK3CD, AKT1, PIK3CB, RAF1, MAPK14, MAPK3	68	143	8142	7.53579	0.00438351	4.34961e-05	2.02447e-05
KEGG_PATHWAY	hsa04064:NF-kappa B signaling pathway	8	11.4286	2.10009e-05	SYK, PARP1, BCL2, ATM, PTGS2, TNF, TLR4, NFKB1	68	104	8142	9.21041	0.00454687	4.46783e-05	2.10009e-05
KEGG_PATHWAY	hsa05120:Epithelial cell signaling in Helicobacter pylori infection	7	10	2.14534e-05	JUN, MAPK8, PTPN11, MAPK14, MET, EGFR, NFKB1	68	70	8142	11.9735	0.00464461	4.51978e-05	2.14534e-05
KEGG_PATHWAY	hsa04062:Chemokine signaling pathway	10	14.2857	2.4532e-05	PIK3CA, MAPK1, PIK3CD, AKT1, BRAF, PIK3CB, RAF1, NFKB1, PIK3CG, MAPK3	68	192	8142	6.23621	0.00530936	5.11869e-05	2.4532e-05
KEGG_PATHWAY	hsa05202:Transcriptional misregulation in cancer	10	14.2857	2.55656e-05	NGFR, IL6, HDAC2, MDM2, ATM, PPARG, TP53, MET, MMP9, NFKB1	68	193	8142	6.2039	0.00553244	5.28356e-05	2.55656e-05
KEGG_PATHWAY	hsa04115:p53 signaling pathway	7	10	2.73209e-05	CDK4, CHEK2, CDK2, MDM2, BCL2, ATM, TP53	68	73	8142	11.4815	0.00591119	5.59306e-05	2.73209e-05
KEGG_PATHWAY	hsa04725:Cholinergic synapse	8	11.4286	3.60187e-05	PIK3CA, BCL2, MAPK1, PIK3CD, AKT1, PIK3CB, PIK3CG, MAPK3	68	113	8142	8.47683	0.00778574	7.30473e-05	3.60187e-05
KEGG_PATHWAY	hsa04152:AMPK signaling pathway	8	11.4286	5.30227e-05	PIK3CA, FASN, PIK3CD, AKT1, PPARG, PIK3CB, SIRT1, MTOR	68	120	8142	7.98235	0.0114403	0.000106536	5.30227e-05
KEGG_PATHWAY	hsa04658:Th1 and Th2 cell differentiation	7	10	0.000101283	JUN, MAPK8, MAPK1, MAPK14, NFKB1, IL2, MAPK3	68	92	8142	9.11029	0.0217397	0.000201636	0.000101283
KEGG_PATHWAY	hsa04360:Axon guidance	9	12.8571	0.000113007	PIK3CA, ABL1, MAPK1, PIK3CD, PTPN11, PIK3CB, RAF1, MET, MAPK3	68	182	8142	5.92098	0.0242256	0.000222932	0.000113007
KEGG_PATHWAY	hsa05146:Amoebiasis	7	10	0.000179358	IL6, PIK3CA, PIK3CD, PIK3CB, TNF, TLR4, NFKB1	68	102	8142	8.21713	0.0381764	0.000350637	0.000179358
KEGG_PATHWAY	hsa05321:Inflammatory bowel disease	6	8.57143	0.00018295	IL6, JUN, TNF, TLR4, NFKB1, IL2	68	65	8142	11.0525	0.0389259	0.000354465	0.00018295
KEGG_PATHWAY	hsa04928:Parathyroid hormone synthesis, secretion and action	7	10	0.00022146	VDR, BCL2, MAPK1, BRAF, RAF1, EGFR, MAPK3	68	106	8142	7.90705	0.0469255	0.000425282	0.00022146
KEGG_PATHWAY	hsa05216:Thyroid cancer	5	7.14286	0.000225499	MAPK1, BRAF, PPARG, TP53, MAPK3	68	37	8142	16.1804	0.0477606	0.000425507	0.000225499
KEGG_PATHWAY	hsa04960:Aldosterone-regulated sodium reabsorption	5	7.14286	0.000225499	PIK3CA, MAPK1, PIK3CD, PIK3CB, MAPK3	68	37	8142	16.1804	0.0477606	0.000425507	0.000225499
KEGG_PATHWAY	hsa04920:Adipocytokine signaling pathway	6	8.57143	0.000242695	MAPK8, AKT1, PTPN11, TNF, NFKB1, MTOR	68	69	8142	10.4118	0.0513081	0.000454007	0.000242695
KEGG_PATHWAY	hsa04520:Adherens junction	6	8.57143	0.000277625	ERBB2, EP300, MAPK1, MET, EGFR, MAPK3	68	71	8142	10.1185	0.0584736	0.000514911	0.000277625
KEGG_PATHWAY	hsa04670:Leukocyte transendothelial migration	7	10	0.000328884	PIK3CA, MMP2, PIK3CD, PTPN11, PIK3CB, MAPK14, MMP9	68	114	8142	7.35217	0.0688917	0.000604813	0.000328884
KEGG_PATHWAY	hsa05020:Prion disease	10	14.2857	0.000364688	IL6, MAPK8, PIK3CA, MAPK1, PIK3CD, PIK3CB, MAPK14, TNF, HSPA1A, MAPK3	68	273	8142	4.38591	0.0761003	0.00066502	0.000364688
KEGG_PATHWAY	hsa05022:Pathways of neurodegeneration - multiple diseases	13	18.5714	0.00043656	BRAF, PTGS2, MAPK14, TNF, MTOR, NFKB1, IL6, MAPK8, BCL2, MAPK1, CAPN1, RAF1, MAPK3	68	476	8142	3.27008	0.0904035	0.000789446	0.00043656
KEGG_PATHWAY	hsa04923:Regulation of lipolysis in adipocytes	5	7.14286	0.00111535	PIK3CA, PIK3CD, AKT1, PIK3CB, PTGS2	68	56	8142	10.6907	0.215075	0.00200026	0.00111535
KEGG_PATHWAY	hsa05134:Legionellosis	5	7.14286	0.00119217	IL6, TNF, TLR4, NFKB1, HSPA1A	68	57	8142	10.5031	0.228065	0.0021205	0.00119217
KEGG_PATHWAY	hsa04916:Melanogenesis	6	8.57143	0.00139713	KIT, EP300, MAPK1, TYR, RAF1, MAPK3	68	101	8142	7.11299	0.261689	0.00246486	0.00139713
KEGG_PATHWAY	hsa04921:Oxytocin signaling pathway	7	10	0.00160182	JUN, MAPK1, RAF1, PTGS2, EGFR, PIK3CG, MAPK3	68	154	8142	5.44251	0.293812	0.00280319	0.00160182
KEGG_PATHWAY	hsa04934:Cushing syndrome	7	10	0.00165569	CDK4, CDK2, MAPK1, BRAF, AHR, EGFR, MAPK3	68	155	8142	5.4074	0.302032	0.00287427	0.00165569
KEGG_PATHWAY	hsa04217:Necroptosis	7	10	0.00188508	HSP90AA1, MAPK8, PARP1, BCL2, CAPN1, TNF, TLR4	68	159	8142	5.27137	0.335983	0.00324652	0.00188508
KEGG_PATHWAY	hsa04810:Regulation of actin cytoskeleton	8	11.4286	0.00199221	PIK3CA, MAPK1, PIK3CD, BRAF, PIK3CB, RAF1, EGFR, MAPK3	68	218	8142	4.39396	0.351271	0.00340401	0.00199221
KEGG_PATHWAY	hsa05168:Herpes simplex virus 1 infection	12	17.1429	0.00216291	IL6, SYK, PIK3CA, BCL2, PIK3CD, AKT1, PTPN11, PIK3CB, TNF, TP53, NFKB1, MTOR	68	495	8142	2.90267	0.37491	0.0036592	0.00216291
KEGG_PATHWAY	hsa04720:Long-term potentiation	5	7.14286	0.00217528	EP300, MAPK1, BRAF, RAF1, MAPK3	68	67	8142	8.93547	0.37659	0.0036592	0.00217528
KEGG_PATHWAY	hsa04114:Oocyte meiosis	6	8.57143	0.004345	PLK1, CDK2, MAPK1, MAPK14, AURKA, MAPK3	68	131	8142	5.48406	0.611289	0.00725281	0.004345
KEGG_PATHWAY	hsa04371:Apelin signaling pathway	6	8.57143	0.00558228	MAPK1, AKT1, RAF1, MTOR, PIK3CG, MAPK3	68	139	8142	5.16843	0.703216	0.00924699	0.00558228
KEGG_PATHWAY	hsa05017:Spinocerebellar ataxia	6	8.57143	0.00628631	MAPK8, PIK3CA, PIK3CD, AKT1, PIK3CB, MTOR	68	143	8142	5.02386	0.745495	0.0103343	0.00628631
KEGG_PATHWAY	hsa04973:Carbohydrate digestion and absorption	4	5.71429	0.00667014	PIK3CA, PIK3CD, AKT1, PIK3CB	68	47	8142	10.1902	0.765962	0.0108829	0.00667014
KEGG_PATHWAY	hsa05323:Rheumatoid arthritis	5	7.14286	0.00706548	IL6, JUN, MMP1, TNF, TLR4	68	93	8142	6.43738	0.785329	0.0114419	0.00706548
KEGG_PATHWAY	hsa04350:TGF-beta signaling pathway	5	7.14286	0.00733452	ACVR1, EP300, MAPK1, TNF, MAPK3	68	94	8142	6.3689	0.797589	0.0117896	0.00733452
KEGG_PATHWAY	hsa04261:Adrenergic signaling in cardiomyocytes	6	8.57143	0.00766532	BCL2, MAPK1, AKT1, MAPK14, PIK3CG, MAPK3	68	150	8142	4.78941	0.811712	0.0122307	0.00766532
KEGG_PATHWAY	hsa05144:Malaria	4	5.71429	0.00792276	IL6, TNF, MET, TLR4	68	50	8142	9.57882	0.82202	0.0125492	0.00792276
KEGG_PATHWAY	hsa04750:Inflammatory mediator regulation of TRP channels	5	7.14286	0.00847832	MAPK8, PIK3CA, PIK3CD, PIK3CB, MAPK14	68	98	8142	6.10894	0.842391	0.0133319	0.00847832
KEGG_PATHWAY	hsa04730:Long-term depression	4	5.71429	0.0130506	MAPK1, BRAF, RAF1, MAPK3	68	60	8142	7.98235	0.942192	0.0203739	0.0130506
KEGG_PATHWAY	hsa04726:Serotonergic synapse	5	7.14286	0.0146286	MAPK1, BRAF, RAF1, PTGS2, MAPK3	68	115	8142	5.20588	0.95915	0.0226744	0.0146286
KEGG_PATHWAY	hsa05034:Alcoholism	6	8.57143	0.0185575	HDAC2, MAPK1, BRAF, RAF1, HDAC6, MAPK3	68	187	8142	3.84177	0.982834	0.0285601	0.0185575
KEGG_PATHWAY	hsa04622:RIG-I-like receptor signaling pathway	4	5.71429	0.0197002	MAPK8, MAPK14, TNF, NFKB1	68	70	8142	6.84202	0.986668	0.0301053	0.0197002
KEGG_PATHWAY	hsa04137:Mitophagy - animal	4	5.71429	0.0212167	JUN, MAPK8, HIF1A, TP53	68	72	8142	6.65196	0.990472	0.032196	0.0212167
KEGG_PATHWAY	hsa00562:Inositol phosphate metabolism	4	5.71429	0.0219984	PIK3CA, PIK3CD, PIK3CB, PIK3CG	68	73	8142	6.56084	0.991989	0.0331504	0.0219984
KEGG_PATHWAY	hsa01523:Antifolate resistance	3	4.28571	0.0250211	IL6, TNF, NFKB1	68	30	8142	11.9735	0.995908	0.0374453	0.0250211
KEGG_PATHWAY	hsa05100:Bacterial invasion of epithelial cells	4	5.71429	0.0252817	PIK3CA, PIK3CD, PIK3CB, MET	68	77	8142	6.22002	0.996138	0.0375762	0.0252817
KEGG_PATHWAY	hsa04215:Apoptosis - multiple species	3	4.28571	0.0282319	NGFR, MAPK8, BCL2	68	32	8142	11.2252	0.998	0.0416756	0.0282319
KEGG_PATHWAY	hsa04723:Retrograde endocannabinoid signaling	5	7.14286	0.0332434	MAPK8, MAPK1, MAPK14, PTGS2, MAPK3	68	148	8142	4.04511	0.999349	0.048742	0.0332434
KEGG_PATHWAY	hsa04540:Gap junction	4	5.71429	0.0355968	MAPK1, RAF1, EGFR, MAPK3	68	88	8142	5.44251	0.999616	0.0518423	0.0355968
KEGG_PATHWAY	hsa05332:Graft-versus-host disease	3	4.28571	0.046511	IL6, TNF, IL2	68	42	8142	8.55252	0.999968	0.067286	0.046511
KEGG_PATHWAY	hsa04022:cGMP-PKG signaling pathway	5	7.14286	0.0482869	MAPK1, AKT1, RAF1, PIK3CG, MAPK3	68	167	8142	3.58489	0.999978	0.0689359	0.0482869
KEGG_PATHWAY	hsa04310:Wnt signaling pathway	5	7.14286	0.0482869	JUN, MAPK8, EP300, TP53, PPARD	68	167	8142	3.58489	0.999978	0.0689359	0.0482869
