# Supplementary material for: Investigation of the mechanism of the anti-cancer effects of Astragalus propinquus Schischkin and Pinellia pedatisecta Schott (A&P) on melanoma via network pharmacology and experimental verification
Source: Front Pharmacol. 2022 Aug 12;13:895738. doi: 10.3389/fphar.2022.895738 (PMC9411814; doi:10.3389/fphar.2022.895738)
Supplement: Supplementary file 8 [file Table5.XLSX]

## Sheet: Sheet1
Supplementary Table S5 ▏The common targets of A&P in melanoma treatment
Genes
VDR
PPARD
KDM4A
MMP2
ERCC5
KDR
EP300
GLO1
MET
FASN
AKR1B10
MAPK1
PTPN11
PIK3CG
MDM2
PLK1
EGFR
PIK3CA
ALK
KDM4C
IL2
ERBB2
SYK
BCL2
PIK3CB
MAPK8
ACVR1
CAPN1
ABL1
MAPK3
HDAC2
PPARG
CHEK2
TERT
HIF1A
AURKA
CDK2
ABCB1
AHR
TLR4
MTOR
TYR
KDM1A
MAPK14
TP53
TNF
RAF1
NGFR
KIT
AKT1
PTGS2
NFKB1
SIRT1
ATM
ESR1
HSPA1A
CDK4
PIK3CD
APEX1
JUN
BRAF
MCL1
MMP1
IL6
CYP1B1
WEE1
HDAC6
HSP90AA1
MMP9
PARP1
