# Supplementary material for: Investigation of the mechanism of the anti-cancer effects of Astragalus propinquus Schischkin and Pinellia pedatisecta Schott (A&P) on melanoma via network pharmacology and experimental verification
Source: Front Pharmacol. 2022 Aug 12;13:895738. doi: 10.3389/fphar.2022.895738 (PMC9411814; doi:10.3389/fphar.2022.895738)
Supplement: Supplementary file 9 [file Table7.XLSX]

## Sheet: Sheet1
Supplementary Table S7 ▏Detailed information of the C-T network
ID	Tar
Quercetin	MMP2
Quercetin	KDR
Quercetin	GLO1
Quercetin	MET
Quercetin	AKR1B10
Quercetin	PIK3CG
Quercetin	PLK1
Quercetin	EGFR
Quercetin	ALK
Quercetin	SYK
Quercetin	TERT
Quercetin	CDK2
Quercetin	ABCB1
Quercetin	AHR
Quercetin	TYR
Quercetin	AKT1
Quercetin	APEX1
Quercetin	CYP1B1
Quercetin	MMP9
Quercetin	PARP1
Hederagenin	PPARD
Hederagenin	MMP2
Hederagenin	AKR1B10
Hederagenin	PTPN11
Hederagenin	MDM2
Hederagenin	MAPK3
Hederagenin	PPARG
Hederagenin	TERT
Hederagenin	PTGS2
Hederagenin	ESR1
Hederagenin	MMP1
Hederagenin	IL6
Isorhamnetin	MMP2
Isorhamnetin	KDR
Isorhamnetin	GLO1
Isorhamnetin	MET
Isorhamnetin	AKR1B10
Isorhamnetin	PIK3CG
Isorhamnetin	PLK1
Isorhamnetin	EGFR
Isorhamnetin	ALK
Isorhamnetin	SYK
Isorhamnetin	TERT
Isorhamnetin	CDK2
Isorhamnetin	ABCB1
Isorhamnetin	AHR
Isorhamnetin	TYR
Isorhamnetin	AKT1
Isorhamnetin	APEX1
Isorhamnetin	MCL1
Isorhamnetin	CYP1B1
Isorhamnetin	MMP9
Isorhamnetin	PARP1
Beta-sitosterol	VDR
Beta-sitosterol	PPARD
Beta-sitosterol	KDR
Beta-sitosterol	AKR1B10
Beta-sitosterol	PTPN11
Beta-sitosterol	MDM2
Beta-sitosterol	ALK
Beta-sitosterol	MAPK3
Beta-sitosterol	PPARG
Beta-sitosterol	TERT
Beta-sitosterol	HIF1A
Beta-sitosterol	MAPK14
Beta-sitosterol	ESR1
Bifendate	MMP2
Bifendate	KDR
Bifendate	MAPK1
Bifendate	PIK3CG
Bifendate	EGFR
Bifendate	PIK3CA
Bifendate	ALK
Bifendate	SYK
Bifendate	PIK3CB
Bifendate	MAPK8
Bifendate	ACVR1
Bifendate	CAPN1
Bifendate	ABL1
Bifendate	PPARG
Bifendate	AURKA
Bifendate	CDK2
Bifendate	TLR4
Bifendate	MTOR
Bifendate	MAPK14
Bifendate	NGFR
Bifendate	ATM
Bifendate	CDK4
Bifendate	PIK3CD
Bifendate	JUN
Bifendate	BRAF
Bifendate	HSP90AA1
Bifendate	MMP9
Formononetin	KDM4A
Formononetin	ERCC5
Formononetin	EGFR
Formononetin	KDM4C
Formononetin	IL2
Formononetin	BCL2
Formononetin	ABL1
Formononetin	PPARG
Formononetin	ABCB1
Formononetin	TYR
Formononetin	TNF
Formononetin	RAF1
Formononetin	KIT
Formononetin	ESR1
Formononetin	MCL1
Formononetin	CYP1B1
Formononetin	HSP90AA1
Rutin	MMP2
Rutin	KDR
Rutin	GLO1
Rutin	MET
Rutin	PIK3CG
Rutin	PLK1
Rutin	EGFR
Rutin	IL2
Rutin	SYK
Rutin	CHEK2
Rutin	TERT
Rutin	TP53
Rutin	TNF
Rutin	PTGS2
Rutin	ESR1
Rutin	MCL1
Rutin	CYP1B1
Rutin	MMP9
Calycosin	EGFR
Calycosin	IL2
Calycosin	PPARG
Calycosin	CHEK2
Calycosin	ABCB1
Calycosin	TYR
Calycosin	KDM1A
Calycosin	TNF
Calycosin	RAF1
Calycosin	ESR1
Calycosin	BRAF
Calycosin	MCL1
Calycosin	CYP1B1
Calycosin	WEE1
Calycosin	HSP90AA1
Kaempferol	MMP2
Kaempferol	KDR
Kaempferol	GLO1
Kaempferol	MET
Kaempferol	AKR1B10
Kaempferol	PLK1
Kaempferol	EGFR
Kaempferol	ALK
Kaempferol	SYK
Kaempferol	TERT
Kaempferol	CDK2
Kaempferol	ABCB1
Kaempferol	AHR
Kaempferol	TYR
Kaempferol	AKT1
Kaempferol	PTGS2
Kaempferol	ESR1
Kaempferol	CYP1B1
Kaempferol	MMP9
Kaempferol	PARP1
Coumarin	KDR
Coumarin	PLK1
Coumarin	EGFR
Coumarin	ERBB2
Coumarin	AURKA
Coumarin	MAPK14
Coumarin	AKT1
Coumarin	PTGS2
Coumarin	NFKB1
Coumarin	ESR1
Coumarin	HSPA1A
Coumarin	BRAF
Coumarin	MCL1
Coumarin	CYP1B1
Coumarin	HSP90AA1
Stigmasterol	VDR
Stigmasterol	PPARD
Stigmasterol	KDR
Stigmasterol	AKR1B10
Stigmasterol	PTPN11
Stigmasterol	MDM2
Stigmasterol	ALK
Stigmasterol	MAPK3
Stigmasterol	PPARG
Stigmasterol	HIF1A
Stigmasterol	MAPK14
Stigmasterol	ESR1
Protocatechualdehyde	EP300
Protocatechualdehyde	FASN
Protocatechualdehyde	PIK3CG
Protocatechualdehyde	EGFR
Protocatechualdehyde	PIK3CA
Protocatechualdehyde	ALK
Protocatechualdehyde	BCL2
Protocatechualdehyde	HDAC2
Protocatechualdehyde	TYR
Protocatechualdehyde	ESR1
Protocatechualdehyde	PIK3CD
Protocatechualdehyde	MCL1
Protocatechualdehyde	HDAC6
Protocatechualdehyde	PARP1
Baicalein	MMP2
Baicalein	KDR
Baicalein	GLO1
Baicalein	MET
Baicalein	AKR1B10
Baicalein	PIK3CG
Baicalein	PLK1
Baicalein	EGFR
Baicalein	ALK
Baicalein	SYK
Baicalein	MAPK3
Baicalein	TERT
Baicalein	ABCB1
Baicalein	AHR
Baicalein	TYR
Baicalein	KIT
Baicalein	PTGS2
Baicalein	SIRT1
Baicalein	ESR1
Baicalein	APEX1
Baicalein	CYP1B1
Baicalein	MMP9
Baicalein	PARP1
